# Supplementary material for: Probing the chemical stability between current collectors and argyrodite Li6PS5Cl sulfide electrolyte
Source: Commun Chem. 2025 Jul 24;8:212. doi: 10.1038/s42004-025-01609-9 (PMC12289912; doi:10.1038/s42004-025-01609-9)
Supplement: Supplementary file 4 — Supplementary Data 1 [file 42004_2025_1609_MOESM4_ESM.xlsx]

## Sheet: Title of paper
	Supplementary data (Communications Chemistry / COMMSCHEM-24-0613A) / raw data
	Probing the chemical stability between current collectors and argyrodite Li6PS5Cl sulfide electrolyte
	Artur Tron*,1, Alexander Beutl1, Irshad Mohammad1, Andrea Paolella*,1,2
	*corresponding author: artur.tron@ait.ac.at, andrea.paolella@unimore.it
	1AIT Austrian Institute of Technology GmbH, Center for Transport Technologies, Battery Technologies, Giefinggasse 2, 1210 Vienna, Austria
	2Dipartimento di Scienze Chimiche e Geologiche Università degli Studi di Modena e Reggio Emilia Via Campi 103, Modena 41125, Italy

## Sheet: Figure 1
	Figure 1. Photos of current collectors before and after contact with LPSCl. Photos of current collectors of (a) Cu, (b) SS, (c) Ni, (d) Al, and (e) Al/C before and after contact (in direct contact into coin cell CR2032 in symmetric system of CC-1 | LPSCl | CC-2) with LPSCl electrolyte for 24 h and after 2 months: photos of Cu current collector of (f) after contact with LPSCl electrolyte for 24 h,…
XRF-Analysis of Copper and corroded Copper under He-Atmosphere_10.02.2023
First of all, a piece of each sample (copper or corroded coppert) was cut in Glove Box and imbededded between two prolene foiles.
The prepared samples were measured using WD-XRF technique under He-atmosphere and the measuring data was evaluated with
Omnian-Helium-Program.
An Empty prolene-foile was measured as reference or blank. The measuring data of the prolene-foile was subtrachted from
Sample with Prolene and the result file was evaluated with Omnian-Helium-Program and nolmalized to 100%.!
The achieded results are:
Probe		Copper Pristine	Copper Corroded
Parameter
P	%	0.031	0.08
S	%	0.032	1.53
Cl	%	0	0.138
Cu	%	99.93	98.25
SUMME	%	99.993	99.998

## Sheet: Figure 2a
	Figure 2. XRD patterns of current collectors before and after contact with LPSCl. XRD patterns of current collectors of (a) Cu, (b) SS, (c) Ni, (d) Al, (e) Al/C, (f) Li and (g) Cu/Li before and after direct contact with LPSCl electrolyte for 24 h.
Cu before contact LPSCl	Pos. [°_x0001__x0003_	Intensity [Counts]		Cu after contact LPSCl (24 hours)	Pos. [°_x0001__x000F_	Intensity [Counts]		Cu after contact LPSCl (1 week)	Pos. [°_x0001__x0003_	Intensity [Counts]
	5.0167	22655.3			5.0167	28608.7			5.0167	24014.4
	5.0497	22056.7			5.0497	28224.7			5.0497	24017.2
	5.0827	22994.4			5.0827	28941.4			5.0827	23752.9
	5.1157	21501.6			5.1157	28606.6			5.1157	23560.8
	5.1487	22115.9			5.1487	28301.5			5.1487	23824.7
	5.1817	22009.1			5.1817	27802.8			5.1817	23026.6
	5.2147	21426.8			5.2147	27308.2			5.2147	23014.9
	5.2477	21106			5.2477	27571			5.2477	22484.5
	5.2807	21695.3			5.2807	26862.8			5.2807	22370.8
	5.3137	20697.9			5.3137	27263.8			5.3137	22215.3
	5.3467	21461.7			5.3467	26517.4			5.3467	22279.2
	5.3797	21606.4			5.3797	27066.9			5.3797	22894.3
	5.4127	21540.9			5.4127	27422.9			5.4127	21869.9
	5.4457	21838.5			5.4457	26876.9			5.4457	22333.3
	5.4787	22027.2			5.4787	26187.3			5.4787	21607.1
	5.5117	21374.4			5.5117	26614.3			5.5117	21262.5
	5.5447	21487.4			5.5447	26558.4			5.5447	21717.1
	5.5777	21184			5.5777	26847.1			5.5777	21880.4
	5.6107	20893.4			5.6107	26887.1			5.6107	21169
	5.6437	21726.9			5.6437	26538			5.6437	21231.8
	5.6767	20961.5			5.6767	26904.6			5.6767	21508.7
	5.7097	21324.5			5.7097	26415.7			5.7097	21745.9
	5.7427	21303.6			5.7427	25433.3			5.7427	21801
	5.7757	21269.5			5.7757	25638.5			5.7757	21431.7
	5.8087	20937.2			5.8087	25954.6			5.8087	21300.8
	5.8417	20676.8			5.8417	25582.4			5.8417	21208.6
	5.8747	20951			5.8747	25763.5			5.8747	21290.3
	5.9077	21248.7			5.9077	26026.2			5.9077	21738.8
	5.9407	21337.9			5.9407	25424.5			5.9407	21571
	5.9737	20965.8			5.9737	25514.9			5.9737	21315.8
	6.0067	21081.8			6.0067	25769			6.0067	21136.1
	6.0397	21233.4			6.0397	25523.1			6.0397	21352.6
	6.0727	20720.8			6.0727	25720.2			6.0727	21384.3
	6.1057	20891.3			6.1057	26120.2			6.1057	21636
	6.1387	21485.1			6.1387	26251			6.1387	21532.3
	6.1717	21176			6.1717	25889.3			6.1717	21053.3
	6.2047	20512.7			6.2047	25742.4			6.2047	20773.6
	6.2377	20205.1			6.2377	26107.6			6.2377	21077.2
	6.2707	20614.2			6.2707	26186.5			6.2707	21487
	6.3037	20633.8			6.3037	25511.9			6.3037	21669.8
	6.3367	20459.9			6.3367	25680			6.3367	21744
	6.3697	20789.1			6.3697	25878.4			6.3697	21479.3
	6.4027	20587.8			6.4027	25671.2			6.4027	21144.8
	6.4357	20647.1			6.4357	25808.6			6.4357	21304
	6.4687	20704.9			6.4687	25503.8			6.4687	21467.6
	6.5017	20433.6			6.5017	25666.3			6.5017	21087.6
	6.5347	20535.8			6.5347	25904.4			6.5347	20967.7
	6.5677	20309			6.5677	25809.9			6.5677	21122.6
	6.6007	20649.4			6.6007	25644.6			6.6007	21463.9
	6.6337	20888.2			6.6337	25658.5			6.6337	21926.2
	6.6667	20443.6			6.6667	25635.9			6.6667	21680.6
	6.6997	20360.2			6.6997	25759.7			6.6997	21311.5
	6.7327	20979.9			6.7327	25834.6			6.7327	20891.2
	6.7657	20938.6			6.7657	25396.4			6.7657	20711.3
	6.7987	21107.4			6.7987	25526.4			6.7987	21676.6
	6.8317	21221.4			6.8317	25565.7			6.8317	22446.5
	6.8647	21091.2			6.8647	25826.7			6.8647	22347.9
	6.8977	21201.4			6.8977	26300.2			6.8977	22039.7
	6.9307	21334.5			6.9307	26285.4			6.9307	21582.7
	6.9637	21621.5			6.9637	26299			6.9637	22595
	6.9967	22065.8			6.9967	26500.3			6.9967	22810.3
	7.0297	21596.9			7.0297	26784.2			7.0297	22165.3
	7.0627	21671.3			7.0627	26994.7			7.0627	22504.9
	7.0957	22108.8			7.0957	26421.4			7.0957	22826.6
	7.1287	21423.2			7.1287	26716.4			7.1287	22474.5
	7.1617	21945.8			7.1617	26906.6			7.1617	22890.7
	7.1947	21786.2			7.1947	26549.8			7.1947	22950.9
	7.2277	21809.7			7.2277	27125.1			7.2277	23116.2
	7.2607	21688.7			7.2607	26025.3			7.2607	22637
	7.2937	22208.3			7.2937	25792			7.2937	23313.5
	7.3267	22341.3			7.3267	26802.7			7.3267	23334.6
	7.3597	22249.8			7.3597	26660.9			7.3597	23211.7
	7.3927	22329.7			7.3927	27069.9			7.3927	23721.7
	7.4257	22302.2			7.4257	26543.6			7.4257	23764
	7.4587	22512.3			7.4587	26161.9			7.4587	23245.1
	7.4917	21668			7.4917	26283.7			7.4917	24219.5
	7.5247	22193.6			7.5247	26540.2			7.5247	24378.8
	7.5577	21905.2			7.5577	26195.2			7.5577	24120.6
	7.5907	22834.6			7.5907	26419.5			7.5907	24716.7
	7.6237	22438.6			7.6237	27112.8			7.6237	24938.9
	7.6567	23085.4			7.6567	26859.9			7.6567	24627.2
	7.6897	22641.4			7.6897	26901.7			7.6897	24519.3
	7.7227	22919.6			7.7227	27653.7			7.7227	24612.4
	7.7557	22383.4			7.7557	26732.8			7.7557	25804.9
	7.7887	22265.3			7.7887	27878.2			7.7887	25826
	7.8217	22739.8			7.8217	26885.9			7.8217	25573.6
	7.8547	23678.2			7.8547	27405			7.8547	25755.9
	7.8877	22905.8			7.8877	27336.1			7.8877	25709.9
	7.9207	22973.3			7.9207	27203.8			7.9207	26150.3
	7.9537	23443.1			7.9537	27416.6			7.9537	25957.3
	7.9867	23463.9			7.9867	27101.3			7.9867	25978.8
	8.0197	23959.4			8.0197	27591.6			8.0197	25712.8
	8.0527	24089.4			8.0527	27926.3			8.0527	25700.1
	8.0857	23648.2			8.0857	27182			8.0857	26393.4
	8.1187	23277.3			8.1187	27226.6			8.1187	26551.5
	8.1517	23429.6			8.1517	27492.6			8.1517	26961.9
	8.1847	24091.6			8.1847	27338.6			8.1847	26801.9
	8.2177	24057.8			8.2177	27807.2			8.2177	26904.8
	8.2507	23753.3			8.2507	28210.8			8.2507	27320.1
	8.2837	23969.4			8.2837	27982.6			8.2837	27273.3
	8.3167	23877.5			8.3167	28392.7			8.3167	27181.6
	8.3497	24190.1			8.3497	28177.3			8.3497	27285.1
	8.3827	23887.7			8.3827	28402			8.3827	28193.1
	8.4157	23863.6			8.4157	27890.3			8.4157	27835.1
	8.4487	24057.7			8.4487	28300.5			8.4487	27404.4
	8.4817	24177.4			8.4817	28878.9			8.4817	27983.4
	8.5147	24934.3			8.5147	28590.9			8.5147	28233.7
	8.5477	25214.3			8.5477	28590.6			8.5477	28241.7
	8.5807	25272.3			8.5807	28674			8.5807	28199.7
	8.6137	24711.4			8.6137	28652.7			8.6137	28765.5
	8.6467	24405.7			8.6467	28576.7			8.6467	28892
	8.6797	24963.4			8.6797	29223.6			8.6797	28879
	8.7127	25448			8.7127	29263.9			8.7127	29313.6
	8.7457	25196.5			8.7457	28700			8.7457	29531.9
	8.7787	24835.6			8.7787	28802.4			8.7787	29840
	8.8117	24909.2			8.8117	29512.2			8.8117	29965.6
	8.8447	25320.3			8.8447	29481			8.8447	30150.9
	8.8777	25457.2			8.8777	29225.4			8.8777	30169.4
	8.9107	25407.7			8.9107	29653.2			8.9107	30259.6
	8.9437	25840.5			8.9437	30052.4			8.9437	30473
	8.9767	25859.9			8.9767	30113.8			8.9767	30422.1
	9.0097	25240.3			9.0097	29860.8			9.0097	30642.9
	9.0427	25490.1			9.0427	29628.7			9.0427	30898.4
	9.0757	25619.6			9.0757	29618.1			9.0757	30913.5
	9.1087	25344.4			9.1087	29531.5			9.1087	31018.7
	9.1417	25939.7			9.1417	29308.2			9.1417	31349.8
	9.1747	26105.7			9.1747	29212.5			9.1747	31434.7
	9.2077	25877.3			9.2077	29514.1			9.2077	31359.2
	9.2407	26110.4			9.2407	29770.5			9.2407	31710.3
	9.2737	26218.3			9.2737	30073.1			9.2737	32163.8
	9.3067	25383.2			9.3067	30071.6			9.3067	32181.4
	9.3397	25709.1			9.3397	29501			9.3397	31819.1
	9.3727	26306.6			9.3727	29857.4			9.3727	31483.4
	9.4057	26220.9			9.4057	30371.2			9.4057	32469.2
	9.4387	26704.7			9.4387	29953.4			9.4387	33060
	9.4717	26107.8			9.4717	30402.5			9.4717	32539
	9.5047	26349.9			9.5047	29947.1			9.5047	32550.3
	9.5377	26613.2			9.5377	29563			9.5377	32547.9
	9.5707	26291.5			9.5707	30332.5			9.5707	33070.9
	9.6037	26413.2			9.6037	30794.9			9.6037	33015.8
	9.6367	27335.7			9.6367	30612.8			9.6367	33373.9
	9.6697	26956.3			9.6697	30258.7			9.6697	33540.8
	9.7027	27113.9			9.7027	30186.4			9.7027	33220.6
	9.7357	27360.8			9.7357	30107.1			9.7357	33782.4
	9.7687	26924.2			9.7687	30098.8			9.7687	33694.6
	9.8017	26928.4			9.8017	30508.6			9.8017	33745.6
	9.8347	26955.8			9.8347	30399.6			9.8347	34198.7
	9.8677	26658.2			9.8677	30322			9.8677	34352.6
	9.9007	27121.6			9.9007	29921.4			9.9007	33578.1
	9.9337	27187.5			9.9337	29944			9.9337	33613.9
	9.9667	26364.7			9.9667	30501			9.9667	34055.9
	9.9997	27065			9.9997	30069.1			9.9997	33785.2
	10.0327	26446.6			10.0327	30443.2			10.0327	33714.2
	10.0657	26873.7			10.0657	31315.6			10.0657	34463.1
	10.0987	27288.6			10.0987	30855.9			10.0987	34123.4
	10.1317	27570.7			10.1317	31185.9			10.1317	34212.4
	10.1647	26884.4			10.1647	30848.9			10.1647	35313.5
	10.1977	26253.7			10.1977	30752.1			10.1977	34892
	10.2307	27740.9			10.2307	31127.6			10.2307	34452.7
	10.2637	27083.2			10.2637	30190.8			10.2637	34897.1
	10.2967	27118.6			10.2967	31052.9			10.2967	34745.6
	10.3297	27865.5			10.3297	30518.6			10.3297	35509.1
	10.3627	27304			10.3627	30254.8			10.3627	36103.9
	10.3957	26970.7			10.3957	29977.7			10.3957	35163.7
	10.4287	27653			10.4287	29936			10.4287	35744.8
	10.4617	27900.6			10.4617	30766.6			10.4617	35783.7
	10.4947	27368.1			10.4947	30483.9			10.4947	35531.5
	10.5277	27434.1			10.5277	30959.4			10.5277	35213.5
	10.5607	26891.4			10.5607	30686.7			10.5607	34784.9
	10.5937	27386.3			10.5937	31559			10.5937	35078
	10.6267	27326.5			10.6267	30376.3			10.6267	35439.4
	10.6597	27478.1			10.6597	30586.8			10.6597	35486.9
	10.6927	26877.5			10.6927	30511.4			10.6927	35372.2
	10.7257	27379.3			10.7257	30262.2			10.7257	36341
	10.7587	27203.1			10.7587	30384.6			10.7587	35738
	10.7917	27085			10.7917	30777.8			10.7917	35967.6
	10.8247	27409.5			10.8247	30031			10.8247	36098.7
	10.8577	27205.7			10.8577	29987.8			10.8577	35785.3
	10.8907	27404.2			10.8907	30156.5			10.8907	35958.9
	10.9237	27527.1			10.9237	30610.6			10.9237	36510.1
	10.9567	27698.1			10.9567	30033.8			10.9567	36364.3
	10.9897	27073.7			10.9897	30142.7			10.9897	36087.7
	11.0227	26795.1			11.0227	30285.6			11.0227	36240
	11.0557	26807.6			11.0557	30447.6			11.0557	35792.1
	11.0887	27139.1			11.0887	30494.1			11.0887	35947.1
	11.1217	26813.4			11.1217	30370.8			11.1217	36389.3
	11.1547	26783.6			11.1547	29993.6			11.1547	36420.4
	11.1877	26814.3			11.1877	29533.9			11.1877	36406.3
	11.2207	26867.7			11.2207	29289.6			11.2207	36921.2
	11.2537	27107.8			11.2537	29511.4			11.2537	36457.4
	11.2867	27588.3			11.2867	29534.2			11.2867	36192.7
	11.3197	26789.6			11.3197	29719.2			11.3197	36570.4
	11.3527	26461.3			11.3527	29894.4			11.3527	36429.2
	11.3857	27086.5			11.3857	29665.3			11.3857	36200.2
	11.4187	27256.9			11.4187	29442.3			11.4187	36239.5
	11.4517	27213.3			11.4517	29581.7			11.4517	36185.7
	11.4847	27012.6			11.4847	29566.3			11.4847	36581.6
	11.5177	26878.2			11.5177	29298.5			11.5177	36989.9
	11.5507	27067.2			11.5507	29352.3			11.5507	36946.2
	11.5837	27227.7			11.5837	29501.6			11.5837	36912.8
	11.6167	26999.1			11.6167	29600.7			11.6167	36548.5
	11.6497	26648.7			11.6497	29328.4			11.6497	36211.4
	11.6827	26573.5			11.6827	28901.4			11.6827	36198.9
	11.7157	26442.5			11.7157	29316			11.7157	36104.4
	11.7487	26421.5			11.7487	29770.6			11.7487	36358.9
	11.7817	26568.3			11.7817	29493.9			11.7817	36800.8
	11.8147	26786.6			11.8147	28962.6			11.8147	36772.6
	11.8477	27057			11.8477	28844.3			11.8477	36373.9
	11.8807	26511.9			11.8807	29095.6			11.8807	36397.8
	11.9137	26321.1			11.9137	29088.9			11.9137	36910.8
	11.9467	26884.7			11.9467	29115.7			11.9467	36971.7
	11.9797	26719.6			11.9797	29017			11.9797	36796.5
	12.0127	26681			12.0127	29082.4			12.0127	36534.6
	12.0457	26504.7			12.0457	29193.4			12.0457	36043.3
	12.0787	26542.2			12.0787	29227.6			12.0787	36888.8
	12.1117	26565			12.1117	28693.3			12.1117	37260.1
	12.1447	26355.8			12.1447	28714.8			12.1447	36604.4
	12.1777	26529.9			12.1777	28468.9			12.1777	36610
	12.2107	26631			12.2107	28698.2			12.2107	36337
	12.2437	26600.4			12.2437	28768.7			12.2437	36889.9
	12.2767	26665.3			12.2767	28904.7			12.2767	36673.2
	12.3097	27129.4			12.3097	28902.7			12.3097	36904.4
	12.3427	26977.2			12.3427	28348.6			12.3427	36539.9
	12.3757	26448.2			12.3757	28928.6			12.3757	36274.7
	12.4087	26343.4			12.4087	28551.8			12.4087	36487.3
	12.4417	26325.8			12.4417	28292.2			12.4417	36943.4
	12.4747	26331.9			12.4747	27787.6			12.4747	37653.3
	12.5077	26052.5			12.5077	28297			12.5077	36836.8
	12.5407	25850.3			12.5407	28205.8			12.5407	37113.4
	12.5737	25821.8			12.5737	28029.6			12.5737	36686.1
	12.6067	26503.4			12.6067	27787.3			12.6067	36987.3
	12.6397	26059.7			12.6397	28194.3			12.6397	36793.6
	12.6727	26565.2			12.6727	28775.4			12.6727	36620.3
	12.7057	26436.9			12.7057	27984			12.7057	36167.8
	12.7387	26139.8			12.7387	27860.7			12.7387	36880.8
	12.7717	26248			12.7717	27993.9			12.7717	37410
	12.8047	26854.8			12.8047	27420.1			12.8047	36828.4
	12.8377	26746.7			12.8377	27874.1			12.8377	36925
	12.8707	26014.2			12.8707	28024.4			12.8707	37605.7
	12.9037	26613.1			12.9037	28330.7			12.9037	37673.7
	12.9367	26668			12.9367	28277.7			12.9367	37383.9
	12.9697	25989.1			12.9697	27951.9			12.9697	36716.6
	13.0027	26422.2			13.0027	28488.2			13.0027	36787.5
	13.0357	26145.8			13.0357	27969.2			13.0357	36888.3
	13.0687	25993.8			13.0687	27834.2			13.0687	37352
	13.1017	26416.2			13.1017	28573.9			13.1017	37557
	13.1347	26106.7			13.1347	27523.9			13.1347	37793
	13.1677	26642.8			13.1677	27493.7			13.1677	36921.9
	13.2007	26514.2			13.2007	27616			13.2007	36968.6
	13.2337	26542.5			13.2337	27722.2			13.2337	37154.7
	13.2667	26165.3			13.2667	27700.6			13.2667	37210.5
	13.2997	26354.4			13.2997	27872.5			13.2997	37082.1
	13.3327	26297			13.3327	27820.9			13.3327	37307.9
	13.3657	26570.9			13.3657	27531.7			13.3657	37778.7
	13.3987	26048.9			13.3987	26861.9			13.3987	37047.4
	13.4317	26193.1			13.4317	27547.5			13.4317	36973.7
	13.4647	26626.3			13.4647	27288.4			13.4647	37167.7
	13.4977	26515.1			13.4977	28089.4			13.4977	37568.4
	13.5307	26654.8			13.5307	27881.7			13.5307	37310
	13.5637	26532.9			13.5637	28076.9			13.5637	37183.1
	13.5967	26362			13.5967	27954.2			13.5967	37234
	13.6297	26144.7			13.6297	27695.9			13.6297	37390.1
	13.6627	26209			13.6627	27391.2			13.6627	37363.9
	13.6957	26030.3			13.6957	27996.7			13.6957	37247.8
	13.7287	26431.9			13.7287	27769.5			13.7287	37533.8
	13.7617	26635.1			13.7617	27575			13.7617	37789
	13.7947	26768.6			13.7947	27701.7			13.7947	37390.7
	13.8277	26907.2			13.8277	27670.2			13.8277	37604.7
	13.8607	26571.4			13.8607	27784.8			13.8607	37627.9
	13.8937	26727.6			13.8937	27808.1			13.8937	37950.9
	13.9267	26740.4			13.9267	27703.4			13.9267	38000.5
	13.9597	26763.6			13.9597	27424.5			13.9597	37993.2
	13.9927	26677.3			13.9927	27805.7			13.9927	37890.7
	14.0257	26445.8			14.0257	27795.3			14.0257	37611.2
	14.0587	26460.1			14.0587	27615.6			14.0587	37816.2
	14.0917	26485			14.0917	27812.7			14.0917	38051.1
	14.1247	26569			14.1247	27472.1			14.1247	38003.6
	14.1577	26640.5			14.1577	27588.6			14.1577	37859.5
	14.1907	26522.9			14.1907	28004			14.1907	37993.8
	14.2237	26648.7			14.2237	27666.6			14.2237	38115.9
	14.2567	26975			14.2567	27599.6			14.2567	37926.9
	14.2897	27134.4			14.2897	27937.8			14.2897	37562.2
	14.3227	27154.4			14.3227	27901.5			14.3227	37454.9
	14.3557	26810.9			14.3557	27750			14.3557	37971.9
	14.3887	26644.8			14.3887	27584.4			14.3887	37894.9
	14.4217	27056.9			14.4217	27265.5			14.4217	38051.5
	14.4547	26836.3			14.4547	27263.3			14.4547	38522.2
	14.4877	26475.5			14.4877	27593.4			14.4877	38031.4
	14.5207	27257.9			14.5207	27813.9			14.5207	38311.9
	14.5537	27526.7			14.5537	27905.7			14.5537	38233
	14.5867	26932.8			14.5867	27886.5			14.5867	38077.2
	14.6197	26911.8			14.6197	27816.1			14.6197	38528.9
	14.6527	27334.2			14.6527	27742			14.6527	38656.9
	14.6857	27468.5			14.6857	27908.3			14.6857	38640.1
	14.7187	27272.7			14.7187	27874			14.7187	38687.4
	14.7517	27234.4			14.7517	27990			14.7517	38659.9
	14.7847	27306			14.7847	28096.2			14.7847	38391.8
	14.8177	27638.3			14.8177	28005.4			14.8177	38807.4
	14.8507	28031.8			14.8507	27784.4			14.8507	38743.8
	14.8837	27401.6			14.8837	28508.9			14.8837	38837.9
	14.9167	27318.2			14.9167	28388.8			14.9167	38956.6
	14.9497	27298.7			14.9497	28166.1			14.9497	38968.7
	14.9827	27977.4			14.9827	28101.6			14.9827	38893
	15.0157	27605.1			15.0157	27931.4			15.0157	38949.7
	15.0487	27638			15.0487	28428.9			15.0487	39427.2
	15.0817	27851.1			15.0817	28571.8			15.0817	39478.2
	15.1147	27798.9			15.1147	27809.6			15.1147	39448.7
	15.1477	27761.3			15.1477	28543.9			15.1477	39275.7
	15.1807	27933.6			15.1807	28148.9			15.1807	39553
	15.2137	28394.3			15.2137	28523.5			15.2137	39653.6
	15.2467	28117.5			15.2467	28015			15.2467	39005.3
	15.2797	28080.4			15.2797	28525.7			15.2797	39525.1
	15.3127	28470.8			15.3127	28811.8			15.3127	40400.9
	15.3457	28015.5			15.3457	28532.8			15.3457	39629.7
	15.3787	28199.2			15.3787	28566.2			15.3787	39948.5
	15.4117	27801.9			15.4117	28073.8			15.4117	40396.7
	15.4447	28854.2			15.4447	28274.8			15.4447	39972.9
	15.4777	28151.1			15.4777	28881.4			15.4777	39673.2
	15.5107	28275.2			15.5107	28475.7			15.5107	39764.1
	15.5437	28285.4			15.5437	28684			15.5437	40247
	15.5767	29133.8			15.5767	28872			15.5767	41075.3
	15.6097	28764.2			15.6097	29002.8			15.6097	40578.4
	15.6427	28359			15.6427	28938.8			15.6427	40365.3
	15.6757	29401.2			15.6757	28804			15.6757	40329.5
	15.7087	28572.2			15.7087	28842.5			15.7087	40441.6
	15.7417	28982			15.7417	28518.2			15.7417	40811.1
	15.7747	29019.6			15.7747	29184.4			15.7747	40752.3
	15.8077	28889.6			15.8077	28629.7			15.8077	40342.2
	15.8407	29256.8			15.8407	29798.3			15.8407	40561.8
	15.8737	28927.3			15.8737	29476.1			15.8737	40602.2
	15.9067	29431.7			15.9067	28846.9			15.9067	40746.2
	15.9397	29149.3			15.9397	29558.5			15.9397	40537.1
	15.9727	29387.5			15.9727	29236.9			15.9727	40267.8
	16.0057	29507.8			16.0057	29233.6			16.0057	40270.4
	16.0387	29363.4			16.0387	29841.9			16.0387	40799.2
	16.0717	29724.3			16.0717	29379.2			16.0717	41209
	16.1047	30569.4			16.1047	29544.1			16.1047	41585.6
	16.1377	30015.7			16.1377	29826.2			16.1377	41645.9
	16.1707	29407.7			16.1707	30237.7			16.1707	41298.1
	16.2037	29856.7			16.2037	30056.3			16.2037	41619.6
	16.2367	30023.5			16.2367	29829.7			16.2367	41596.6
	16.2697	30279.3			16.2697	29916.2			16.2697	41359
	16.3027	30328.6			16.3027	29853.3			16.3027	41577.2
	16.3357	30221.2			16.3357	29669.1			16.3357	42268.5
	16.3687	30145.9			16.3687	29851.6			16.3687	42270.3
	16.4017	29843.8			16.4017	30038.4			16.4017	42582.6
	16.4347	29656.7			16.4347	30220.4			16.4347	42701
	16.4677	30394			16.4677	30342.9			16.4677	42443.4
	16.5007	30239.2			16.5007	30335.5			16.5007	42465.7
	16.5337	30655.9			16.5337	30322.3			16.5337	42533.4
	16.5667	30633.7			16.5667	30403.1			16.5667	42512.7
	16.5997	30423.9			16.5997	30476.3			16.5997	42389.4
	16.6327	30731.9			16.6327	30533.5			16.6327	42786.5
	16.6657	30503.7			16.6657	30621.1			16.6657	42839.8
	16.6987	30789.7			16.6987	30891.9			16.6987	42882.5
	16.7317	31063.4			16.7317	30919.5			16.7317	43180
	16.7647	30974.3			16.7647	30680.1			16.7647	43077.7
	16.7977	31062.4			16.7977	30991.8			16.7977	43145.8
	16.8307	31001.5			16.8307	31373			16.8307	43235.5
	16.8637	31165.9			16.8637	31350.1			16.8637	43109.2
	16.8967	31403.9			16.8967	31394.7			16.8967	43339.4
	16.9297	31327.9			16.9297	31158.7			16.9297	43754.9
	16.9627	31443.1			16.9627	30761.4			16.9627	43875.1
	16.9957	31788.8			16.9957	30926.7			16.9957	43520.5
	17.0287	31983.4			17.0287	31305.6			17.0287	43582.7
	17.0617	32183.3			17.0617	31682.7			17.0617	43948.1
	17.0947	31799.9			17.0947	31912			17.0947	43657.8
	17.1277	31744.7			17.1277	31799.3			17.1277	44266.1
	17.1607	32133.6			17.1607	31774.8			17.1607	43754.3
	17.1937	32213.1			17.1937	31600			17.1937	44306.8
	17.2267	32078.3			17.2267	32175.3			17.2267	44778.5
	17.2597	32175.3			17.2597	32383.4			17.2597	44640
	17.2927	32379.2			17.2927	32615.6			17.2927	44937.3
	17.3257	32351.2			17.3257	32402.6			17.3257	44846.8
	17.3587	32741.2			17.3587	31735			17.3587	45008.9
	17.3917	32603.1			17.3917	32347			17.3917	45383.6
	17.4247	32872.3			17.4247	32474.2			17.4247	45042.4
	17.4577	32885.7			17.4577	33169.8			17.4577	44626.6
	17.4907	32978.3			17.4907	32968.2			17.4907	45081.6
	17.5237	33313.4			17.5237	32609.7			17.5237	45824.2
	17.5567	33384.2			17.5567	32914.3			17.5567	45657.6
	17.5897	33188.5			17.5897	33263.9			17.5897	45314.7
	17.6227	33479.3			17.6227	33002			17.6227	45809.7
	17.6557	33767			17.6557	32847.4			17.6557	46012
	17.6887	33350.4			17.6887	32357.8			17.6887	45292.4
	17.7217	33128.9			17.7217	32821.3			17.7217	46189.9
	17.7547	33414.6			17.7547	32777.2			17.7547	46315.7
	17.7877	33654.9			17.7877	33594.2			17.7877	46207.2
	17.8207	33680.8			17.8207	33565.1			17.8207	46157.4
	17.8537	34181.5			17.8537	33805.4			17.8537	46395
	17.8867	34364.5			17.8867	33658.4			17.8867	46667.2
	17.9197	33930.2			17.9197	33727.8			17.9197	46359.6
	17.9527	34660.6			17.9527	33890.9			17.9527	47319.4
	17.9857	34224.6			17.9857	33946.6			17.9857	47251.8
	18.0187	34674.1			18.0187	34645.3			18.0187	47029.4
	18.0517	35077.3			18.0517	34119.8			18.0517	47122.9
	18.0847	34577			18.0847	34200.1			18.0847	47535
	18.1177	34877.1			18.1177	34071.4			18.1177	47366.2
	18.1507	34685			18.1507	34669.6			18.1507	47790.9
	18.1837	35036.2			18.1837	34623.7			18.1837	48425.9
	18.2167	35057.5			18.2167	34581.2			18.2167	47677.7
	18.2497	35315.5			18.2497	34825.2			18.2497	48218.9
	18.2827	35285.7			18.2827	34686.4			18.2827	47541.2
	18.3157	35206.8			18.3157	35146.8			18.3157	48466.2
	18.3487	35529.2			18.3487	35242.9			18.3487	48064.7
	18.3817	35720.2			18.3817	35291.8			18.3817	48370.9
	18.4147	35644.1			18.4147	35085.9			18.4147	47945.8
	18.4477	35650.6			18.4477	34955.1			18.4477	48286.5
	18.4807	35773.9			18.4807	35377.6			18.4807	48624.2
	18.5137	35916			18.5137	35096.3			18.5137	49347.1
	18.5467	36412.5			18.5467	35036.3			18.5467	49540.5
	18.5797	35867.1			18.5797	35390			18.5797	48432.4
	18.6127	36062.2			18.6127	36282.1			18.6127	48735.6
	18.6457	36403.2			18.6457	36103.7			18.6457	48950.4
	18.6787	36776			18.6787	36060.6			18.6787	49172.7
	18.7117	36912.2			18.7117	36013.7			18.7117	49507.1
	18.7447	36523.8			18.7447	36076			18.7447	49451.1
	18.7777	36214.9			18.7777	36556.4			18.7777	50083
	18.8107	36899			18.8107	36089.5			18.8107	49696.2
	18.8437	36680			18.8437	36059.4			18.8437	50161.3
	18.8767	36487.1			18.8767	36301.4			18.8767	49857.2
	18.9097	37242.7			18.9097	35994.7			18.9097	49595.2
	18.9427	37410.5			18.9427	36725.4			18.9427	49649.1
	18.9757	37214.8			18.9757	36708.8			18.9757	49726.6
	19.0087	36997.3			19.0087	36390.4			19.0087	50101.7
	19.0417	37208.4			19.0417	36854.8			19.0417	50184.8
	19.0747	37068.7			19.0747	37310.4			19.0747	50069.5
	19.1077	37516.5			19.1077	37599.5			19.1077	50419.6
	19.1407	37726.4			19.1407	37351.4			19.1407	50585.3
	19.1737	37737.1			19.1737	37096.1			19.1737	50137.4
	19.2067	37814			19.2067	36949.2			19.2067	50377.6
	19.2397	37832.4			19.2397	37288.3			19.2397	50902
	19.2727	37971			19.2727	37502.5			19.2727	50800.7
	19.3057	38226			19.3057	37423.2			19.3057	50544.8
	19.3387	38089.7			19.3387	37441.8			19.3387	51105
	19.3717	37935.2			19.3717	37130.5			19.3717	51444.1
	19.4047	38319.9			19.4047	36968.9			19.4047	51065
	19.4377	38261.2			19.4377	37319			19.4377	50897
	19.4707	37963.6			19.4707	37608.2			19.4707	50923.1
	19.5037	38454.6			19.5037	37694.3			19.5037	51188.3
	19.5367	38687.1			19.5367	37582.1			19.5367	51427.1
	19.5697	38226			19.5697	37435.3			19.5697	51229.4
	19.6027	38379.6			19.6027	37474.9			19.6027	51051.4
	19.6357	38766.5			19.6357	37773.5			19.6357	51482.4
	19.6687	38466.3			19.6687	38024			19.6687	51865.3
	19.7017	38250.2			19.7017	37506.6			19.7017	51942.9
	19.7347	38595.3			19.7347	37738.9			19.7347	51890.5
	19.7677	38848			19.7677	38279.1			19.7677	52138.2
	19.8007	38927.7			19.8007	38233.8			19.8007	52507.6
	19.8337	39061.1			19.8337	38570.9			19.8337	51591.4
	19.8667	38768.1			19.8667	38766.6			19.8667	51783.3
	19.8997	39040.6			19.8997	38783.4			19.8997	52005.4
	19.9327	38807.2			19.9327	38381.6			19.9327	52287.2
	19.9657	39007.9			19.9657	38241.3			19.9657	52415.9
	19.9987	38781.9			19.9987	38351.5			19.9987	52361.3
	20.0317	38846.7			20.0317	38791.3			20.0317	52286.9
	20.0647	38727.4			20.0647	38111.8			20.0647	52094.5
	20.0977	39046.9			20.0977	38462.6			20.0977	52317.3
	20.1307	39197.4			20.1307	38483.3			20.1307	52556.4
	20.1637	38994			20.1637	38730.3			20.1637	53077.8
	20.1967	39706.4			20.1967	38341.2			20.1967	52830.5
	20.2297	39143.6			20.2297	38263.4			20.2297	52359.9
	20.2627	39176.9			20.2627	38153.3			20.2627	51981
	20.2957	39246.4			20.2957	38262			20.2957	52536.9
	20.3287	39158.4			20.3287	38650.4			20.3287	52381.6
	20.3617	38969.6			20.3617	38702.6			20.3617	52891.6
	20.3947	38784.5			20.3947	38162.5			20.3947	51801.6
	20.4277	38769.5			20.4277	39084.9			20.4277	52448.7
	20.4607	39000.7			20.4607	38916.9			20.4607	52599.6
	20.4937	39069			20.4937	38163.7			20.4937	52538.8
	20.5267	39360.9			20.5267	38699			20.5267	52136.9
	20.5597	39349.7			20.5597	38318.8			20.5597	52103.1
	20.5927	39570.2			20.5927	38390.5			20.5927	52074.4
	20.6257	39332.9			20.6257	38407.7			20.6257	51998.4
	20.6587	39036.6			20.6587	38176.7			20.6587	52013.3
	20.6917	39488.6			20.6917	38296.1			20.6917	52659
	20.7247	39138.6			20.7247	38401.4			20.7247	51996.5
	20.7577	39734.6			20.7577	37899.9			20.7577	52758.7
	20.7907	38664.4			20.7907	37562.1			20.7907	52120.6
	20.8237	38588.2			20.8237	38005.7			20.8237	52069.7
	20.8567	39441.7			20.8567	38112.4			20.8567	52092.9
	20.8897	38843.8			20.8897	38583.1			20.8897	52038
	20.9227	38489.7			20.9227	38317.7			20.9227	51494.3
	20.9557	38789.9			20.9557	38438			20.9557	52115.6
	20.9887	38945.5			20.9887	38019.7			20.9887	51801.4
	21.0217	38965.8			21.0217	37859.3			21.0217	51340.5
	21.0547	38351			21.0547	37771.5			21.0547	51341.5
	21.0877	38318.6			21.0877	37950.7			21.0877	51552.4
	21.1207	38545.8			21.1207	37445.2			21.1207	51729.5
	21.1537	38663.3			21.1537	37546.7			21.1537	51617.2
	21.1867	38548.6			21.1867	37862.2			21.1867	51724.8
	21.2197	38638.9			21.2197	37373.4			21.2197	51532.2
	21.2527	38572.5			21.2527	37302.4			21.2527	51113
	21.2857	38152.6			21.2857	37334.4			21.2857	51006.6
	21.3187	38061.1			21.3187	37547.1			21.3187	51044.5
	21.3517	37892.1			21.3517	37472.8			21.3517	51231.9
	21.3847	37644.4			21.3847	37415.9			21.3847	51236.4
	21.4177	37899.2			21.4177	37374.9			21.4177	50926.3
	21.4507	37835.1			21.4507	36496.8			21.4507	50877.5
	21.4837	37610.3			21.4837	36828.3			21.4837	50611.5
	21.5167	37735.5			21.5167	36732.9			21.5167	50908
	21.5497	37841.5			21.5497	36794.2			21.5497	50571
	21.5827	37529.8			21.5827	37070.7			21.5827	50246.8
	21.6157	37522.8			21.6157	36513.9			21.6157	50057
	21.6487	37405.2			21.6487	36459.7			21.6487	49760.7
	21.6817	37245.8			21.6817	36695.4			21.6817	49785.7
	21.7147	37115.3			21.7147	36442.8			21.7147	49862.3
	21.7477	37100.3			21.7477	36375.3			21.7477	50032
	21.7807	36974.6			21.7807	36147.5			21.7807	49826.8
	21.8137	37057			21.8137	35928.8			21.8137	49681.4
	21.8467	37138.7			21.8467	35884			21.8467	49433.4
	21.8797	37007.1			21.8797	35961.7			21.8797	49071.6
	21.9127	36829.4			21.9127	35906			21.9127	49264.2
	21.9457	36697.8			21.9457	35728.1			21.9457	49446.7
	21.9787	36590.4			21.9787	35559.6			21.9787	49354.4
	22.0117	36279.8			22.0117	35674.6			22.0117	48896.1
	22.0447	36266.3			22.0447	35815.4			22.0447	48742
	22.0777	36345.6			22.0777	35650.6			22.0777	49117.1
	22.1107	36201.8			22.1107	35580.2			22.1107	48904.7
	22.1437	36118			22.1437	35310.4			22.1437	48347.6
	22.1767	35760.3			22.1767	35028.2			22.1767	48138.8
	22.2097	35620.1			22.2097	34780.6			22.2097	47962.3
	22.2427	35620.5			22.2427	34367.6			22.2427	47757.7
	22.2757	35733.8			22.2757	34176.1			22.2757	48092.2
	22.3087	35989.2			22.3087	34274.9			22.3087	47904.7
	22.3417	35347.4			22.3417	34629.8			22.3417	47667.8
	22.3747	34956.2			22.3747	34279			22.3747	47497.6
	22.4077	35118.5			22.4077	34179.9			22.4077	46795.4
	22.4407	35196.4			22.4407	34185.2			22.4407	47156.4
	22.4737	35147.9			22.4737	34517.4			22.4737	47270.9
	22.5067	34915.6			22.5067	34196.1			22.5067	47329.6
	22.5397	34762.6			22.5397	33855.7			22.5397	47145.3
	22.5727	34298.5			22.5727	33983.6			22.5727	47464.8
	22.6057	34076.5			22.6057	34189.9			22.6057	46340
	22.6387	33931.9			22.6387	33890.9			22.6387	46386.4
	22.6717	34554.3			22.6717	33822.5			22.6717	46621.7
	22.7047	34387			22.7047	33181.3			22.7047	46590.3
	22.7377	34156.1			22.7377	33330.2			22.7377	46550
	22.7707	34194.8			22.7707	33076.9			22.7707	46111.4
	22.8037	34130.8			22.8037	33200.2			22.8037	45965.7
	22.8367	33609.3			22.8367	33219.4			22.8367	45369.7
	22.8697	33397.2			22.8697	32828.9			22.8697	45268.7
	22.9027	33550.3			22.9027	33046.1			22.9027	45327
	22.9357	33567.4			22.9357	32737.6			22.9357	45613.4
	22.9687	33634.1			22.9687	33172.3			22.9687	45647.6
	23.0017	33823.8			23.0017	32600.9			23.0017	45290.6
	23.0347	33070.1			23.0347	31868.7			23.0347	45380.1
	23.0677	32910.2			23.0677	32050			23.0677	45556.6
	23.1007	33316.8			23.1007	32283.2			23.1007	45241.9
	23.1337	33006.3			23.1337	32238.4			23.1337	45064.1
	23.1667	32855.5			23.1667	32039.1			23.1667	45031
	23.1997	32559.3			23.1997	31775.3			23.1997	44279.9
	23.2327	32463			23.2327	31783.7			23.2327	44647
	23.2657	32490			23.2657	32036.4			23.2657	44632.2
	23.2987	32350.4			23.2987	31121.1			23.2987	44440.8
	23.3317	32239.7			23.3317	31640.8			23.3317	43960.6
	23.3647	32312.2			23.3647	31738.7			23.3647	43968.7
	23.3977	32520.2			23.3977	31732.2			23.3977	43915.8
	23.4307	32011.9			23.4307	31112.2			23.4307	43562.4
	23.4637	31905.7			23.4637	30417			23.4637	43644.7
	23.4967	31912			23.4967	31320.6			23.4967	43688.5
	23.5297	31881.8			23.5297	31154.1			23.5297	43466.4
	23.5627	31969.1			23.5627	31332.3			23.5627	43504.9
	23.5957	31717.9			23.5957	30769.7			23.5957	43194.5
	23.6287	31457.8			23.6287	30714.9			23.6287	43094.6
	23.6617	31519.7			23.6617	30849.8			23.6617	43517.8
	23.6947	31464.1			23.6947	30677			23.6947	43275
	23.7277	31318.1			23.7277	30554.9			23.7277	42594.3
	23.7607	30969			23.7607	30259.5			23.7607	42668.7
	23.7937	30876.6			23.7937	30670.9			23.7937	42004.6
	23.8267	31250			23.8267	30178.4			23.8267	42362.6
	23.8597	30736.4			23.8597	29810.1			23.8597	41647.7
	23.8927	30920.3			23.8927	29913.9			23.8927	42134.1
	23.9257	30999.3			23.9257	30012.7			23.9257	42057.2
	23.9587	30589.7			23.9587	29971.1			23.9587	41952.4
	23.9917	30582.9			23.9917	29834.2			23.9917	42241.2
	24.0247	30489.9			24.0247	29334.1			24.0247	42054.2
	24.0577	30911.2			24.0577	29818.6			24.0577	41796.1
	24.0907	30798.3			24.0907	29656.7			24.0907	41626.2
	24.1237	30461.4			24.1237	29477.3			24.1237	41428.2
	24.1567	30451.2			24.1567	29118.1			24.1567	41181.6
	24.1897	30308.4			24.1897	29352.6			24.1897	41372.6
	24.2227	30314.5			24.2227	29592.3			24.2227	41342.2
	24.2557	29960.6			24.2557	29368.7			24.2557	41223.4
	24.2887	29757.9			24.2887	29099.4			24.2887	41083.7
	24.3217	29783			24.3217	28984.6			24.3217	41093.4
	24.3547	29444.9			24.3547	28923.2			24.3547	41319.7
	24.3877	29652.5			24.3877	28668.9			24.3877	41159.7
	24.4207	29857.9			24.4207	28679.7			24.4207	41021.2
	24.4537	29770.9			24.4537	28713.7			24.4537	40731.2
	24.4867	29535.1			24.4867	28731.8			24.4867	40269
	24.5197	29307.7			24.5197	28709.7			24.5197	40426
	24.5527	29383.3			24.5527	28562			24.5527	40723.5
	24.5857	29328.2			24.5857	28572			24.5857	40508.8
	24.6187	29328.3			24.6187	28610.5			24.6187	40236.9
	24.6517	29291			24.6517	28408.5			24.6517	40143.2
	24.6847	29207.5			24.6847	28318.1			24.6847	39897.6
	24.7177	29169.2			24.7177	28346.2			24.7177	39696.9
	24.7507	29044.3			24.7507	28097.2			24.7507	40091.6
	24.7837	28988.3			24.7837	28135.5			24.7837	40176.6
	24.8167	28846.4			24.8167	28228.3			24.8167	39904.9
	24.8497	28854.7			24.8497	28090			24.8497	39942.9
	24.8827	28439.4			24.8827	28181.6			24.8827	39637.2
	24.9157	28312.5			24.9157	28085.4			24.9157	39785.3
	24.9487	28851.9			24.9487	28094.1			24.9487	39660.4
	24.9817	28706.9			24.9817	27994.6			24.9817	39505.2
	25.0147	28137.6			25.0147	28019.9			25.0147	39387.3
	25.0477	28431			25.0477	27750.9			25.0477	39373.6
	25.0807	28467.6			25.0807	27472.3			25.0807	39141.7
	25.1137	28253.3			25.1137	27509.1			25.1137	39007.2
	25.1467	28133.1			25.1467	27464.8			25.1467	39078.3
	25.1797	28094.1			25.1797	27362.7			25.1797	39300.3
	25.2127	28359.3			25.2127	27557			25.2127	38932.5
	25.2457	28014			25.2457	27381.4			25.2457	38814.4
	25.2787	28044			25.2787	27209.3			25.2787	38691.6
	25.3117	28180			25.3117	26878.2			25.3117	38556.8
	25.3447	28055.5			25.3447	26880			25.3447	38643
	25.3777	27850.4			25.3777	27064.9			25.3777	38901.5
	25.4107	28086.5			25.4107	26918.1			25.4107	39123.1
	25.4437	28096.3			25.4437	26968.1			25.4437	38288.3
	25.4767	27968.7			25.4767	27078.8			25.4767	38264.7
	25.5097	27471.3			25.5097	26671.9			25.5097	38505.4
	25.5427	27250.7			25.5427	27057.6			25.5427	38756.3
	25.5757	27618.9			25.5757	27104.3			25.5757	38421.3
	25.6087	27610.6			25.6087	26634.5			25.6087	38664.3
	25.6417	27388.5			25.6417	26757.8			25.6417	38126.7
	25.6747	27416.7			25.6747	26744.5			25.6747	38505.4
	25.7077	27175.8			25.7077	27144.5			25.7077	37999.7
	25.7407	27308.7			25.7407	26845.2			25.7407	38085.3
	25.7737	27794.9			25.7737	26424.8			25.7737	38241.9
	25.8067	27410.1			25.8067	26803.8			25.8067	37682.1
	25.8397	27323.6			25.8397	26662.7			25.8397	38004
	25.8727	26918.6			25.8727	26599.4			25.8727	38285.2
	25.9057	27283.4			25.9057	26857.6			25.9057	37667.1
	25.9387	26800			25.9387	26098.7			25.9387	38046.8
	25.9717	27576.9			25.9717	26386.6			25.9717	37728.6
	26.0047	26981.7			26.0047	26250.6			26.0047	37584.3
	26.0377	27499.2			26.0377	26109.3			26.0377	37609.4
	26.0707	26954.3			26.0707	25982.5			26.0707	37679.7
	26.1037	26889.4			26.1037	26150.8			26.1037	38121.1
	26.1367	27072.2			26.1367	26147.8			26.1367	37008.4
	26.1697	27236			26.1697	26376.9			26.1697	37654.5
	26.2027	27096.9			26.2027	26356.4			26.2027	37230.3
	26.2357	26833			26.2357	25729.9			26.2357	37272
	26.2687	26670.2			26.2687	26322.6			26.2687	37126.3
	26.3017	27092.9			26.3017	26334.4			26.3017	36940.5
	26.3347	26780.9			26.3347	26019			26.3347	37406.3
	26.3677	26929.7			26.3677	25871.3			26.3677	37694.6
	26.4007	26635.2			26.4007	26008.3			26.4007	37234.2
	26.4337	26552			26.4337	26159.5			26.4337	37039
	26.4667	26492.9			26.4667	25954.4			26.4667	36932
	26.4997	26849.5			26.4997	25797.1			26.4997	37131.4
	26.5327	26620.5			26.5327	25616.9			26.5327	37240.7
	26.5657	26434.1			26.5657	25521.4			26.5657	37235
	26.5987	26441.1			26.5987	25630.3			26.5987	36149.8
	26.6317	26475.7			26.6317	25604.9			26.6317	36577.9
	26.6647	26551.2			26.6647	25819.3			26.6647	36788.1
	26.6977	26319.5			26.6977	25487.1			26.6977	36964.1
	26.7307	26255			26.7307	25442.2			26.7307	37272.7
	26.7637	26270			26.7637	25492.9			26.7637	37026
	26.7967	26196.2			26.7967	25454.3			26.7967	37068.6
	26.8297	26033.3			26.8297	25355.9			26.8297	36914.2
	26.8627	26323.4			26.8627	25481.7			26.8627	36277.8
	26.8957	26671.9			26.8957	25551.6			26.8957	36460.2
	26.9287	26443.2			26.9287	25646.9			26.9287	36798.3
	26.9617	26484.3			26.9617	25397.9			26.9617	36659.9
	26.9947	26311.9			26.9947	25340.7			26.9947	36185.1
	27.0277	26199.5			27.0277	25477.6			27.0277	36291.4
	27.0607	26178.2			27.0607	25271.5			27.0607	36530.5
	27.0937	26092.6			27.0937	25321.4			27.0937	36194.5
	27.1267	26254.2			27.1267	25489.9			27.1267	36318.2
	27.1597	26209.1			27.1597	25484			27.1597	36447.8
	27.1927	26219.7			27.1927	25573.7			27.1927	36439
	27.2257	26309.9			27.2257	25565.9			27.2257	36456.8
	27.2587	26057.4			27.2587	25534.1			27.2587	36110.3
	27.2917	25842.9			27.2917	25350.1			27.2917	36101.2
	27.3247	25866.8			27.3247	25181.2			27.3247	36294.2
	27.3577	25973.7			27.3577	25425.1			27.3577	36138.9
	27.3907	25932.6			27.3907	25349			27.3907	36060.9
	27.4237	25759.5			27.4237	25110.5			27.4237	36132
	27.4567	25975.5			27.4567	24972.3			27.4567	35923.3
	27.4897	26105.1			27.4897	24922			27.4897	35839.7
	27.5227	25692.1			27.5227	25233.6			27.5227	35924.6
	27.5557	25866.4			27.5557	25171.4			27.5557	35857
	27.5887	25846.7			27.5887	25237.8			27.5887	35979.6
	27.6217	25769.4			27.6217	24991.9			27.6217	35826.8
	27.6547	25710.1			27.6547	24964.6			27.6547	35665.6
	27.6877	25628.3			27.6877	25030			27.6877	35917.7
	27.7207	25789.7			27.7207	24950.8			27.7207	36252.7
	27.7537	25887.2			27.7537	24807.2			27.7537	36450
	27.7867	25799			27.7867	24988.1			27.7867	35963.2
	27.8197	25792.4			27.8197	25365.7			27.8197	35992.1
	27.8527	25951			27.8527	25169.3			27.8527	35807.1
	27.8857	25760.6			27.8857	24975.2			27.8857	35711.7
	27.9187	25809.2			27.9187	24799.4			27.9187	35275.5
	27.9517	25496.2			27.9517	24926.7			27.9517	35417.7
	27.9847	25633.3			27.9847	24912.5			27.9847	35909.7
	28.0177	25498.9			28.0177	24471.9			28.0177	35659.9
	28.0507	25563.9			28.0507	24897.3			28.0507	35356.3
	28.0837	25595.5			28.0837	24868.4			28.0837	35351
	28.1167	25600.3			28.1167	24733.6			28.1167	35259.7
	28.1497	26040.9			28.1497	24941.6			28.1497	35339.7
	28.1827	25470			28.1827	24899.1			28.1827	35944.8
	28.2157	25912			28.2157	24569.2			28.2157	35432.7
	28.2487	25690.1			28.2487	24717.1			28.2487	35150.8
	28.2817	25314.7			28.2817	24627.5			28.2817	35633.1
	28.3147	25669.8			28.3147	24747.8			28.3147	35642.8
	28.3477	25080.9			28.3477	24720.9			28.3477	35318.2
	28.3807	25763.2			28.3807	25018.4			28.3807	35320.9
	28.4137	25355.4			28.4137	24858.3			28.4137	35365.8
	28.4467	25576.7			28.4467	24528.5			28.4467	35304.2
	28.4797	25701.6			28.4797	24529.7			28.4797	35395.3
	28.5127	25754.7			28.5127	24706.8			28.5127	35345.1
	28.5457	25732.4			28.5457	24476.3			28.5457	34983.4
	28.5787	25318.5			28.5787	24812.5			28.5787	35299.4
	28.6117	25137.7			28.6117	24336.9			28.6117	35403
	28.6447	25349.2			28.6447	24587.7			28.6447	35159.8
	28.6777	25092			28.6777	24183.9			28.6777	34642
	28.7107	25165.5			28.7107	24792.3			28.7107	34461.7
	28.7437	25468.2			28.7437	24501.8			28.7437	34963.7
	28.7767	25285.1			28.7767	24609.4			28.7767	35228.3
	28.8097	25183.4			28.8097	24639.5			28.8097	34543.8
	28.8427	24990			28.8427	24637.5			28.8427	35130.6
	28.8757	25194.5			28.8757	24038.1			28.8757	35211.5
	28.9087	25540.6			28.9087	24453.4			28.9087	34788.2
	28.9417	25081.2			28.9417	24121.4			28.9417	34925.7
	28.9747	25169.2			28.9747	24462			28.9747	34976.9
	29.0077	25406.6			29.0077	24454.6			29.0077	35221.6
	29.0407	25229.1			29.0407	24313.4			29.0407	35111.5
	29.0737	25544.8			29.0737	24345.7			29.0737	35172.5
	29.1067	25208.8			29.1067	24404.7			29.1067	35017.7
	29.1397	25028.4			29.1397	24273.8			29.1397	34798.4
	29.1727	24987.7			29.1727	24492.1			29.1727	34879.4
	29.2057	25312.1			29.2057	24316.9			29.2057	34866.9
	29.2387	24924.7			29.2387	24228.5			29.2387	34639.6
	29.2717	25016.8			29.2717	24495.3			29.2717	35087.5
	29.3047	25277.7			29.3047	24244.1			29.3047	35035.9
	29.3377	25264			29.3377	24414.9			29.3377	34949.1
	29.3707	25262			29.3707	24470.4			29.3707	34517.8
	29.4037	25236			29.4037	24291			29.4037	34344
	29.4367	25147			29.4367	24324.1			29.4367	34793.8
	29.4697	25123.8			29.4697	24354.7			29.4697	34667.5
	29.5027	25244.9			29.5027	24397.6			29.5027	34601.2
	29.5357	25195.7			29.5357	24443.5			29.5357	34613.1
	29.5687	25006.8			29.5687	24227.5			29.5687	34609.4
	29.6017	24858			29.6017	24254.5			29.6017	34531.5
	29.6347	24907			29.6347	24294.3			29.6347	34405.5
	29.6677	25082.8			29.6677	24081.1			29.6677	34149
	29.7007	25118.5			29.7007	24076.7			29.7007	34394.6
	29.7337	24930.4			29.7337	24063.6			29.7337	34495.3
	29.7667	25002.3			29.7667	24200			29.7667	34545.4
	29.7997	25067.3			29.7997	24211.1			29.7997	34659.3
	29.8327	25024.6			29.8327	24072.1			29.8327	34305.4
	29.8657	24898			29.8657	24231.2			29.8657	34205.3
	29.8987	24665.4			29.8987	24342.3			29.8987	34354.5
	29.9317	24724.8			29.9317	24134.5			29.9317	34434.5
	29.9647	24910.9			29.9647	23974.2			29.9647	34591.6
	29.9977	25098.4			29.9977	24085			29.9977	34631.8
	30.0307	25061			30.0307	23990.4			30.0307	34549.9
	30.0637	24901.9			30.0637	24006			30.0637	34540.5
	30.0967	24921.7			30.0967	24278.9			30.0967	34347.4
	30.1297	24883.4			30.1297	24337.8			30.1297	34150.6
	30.1627	24855.2			30.1627	24217.5			30.1627	34401.7
	30.1957	25046.7			30.1957	24229.1			30.1957	34540.3
	30.2287	25031.5			30.2287	24284.5			30.2287	34402.2
	30.2617	24900.4			30.2617	24102.6			30.2617	34502.9
	30.2947	24752.5			30.2947	23876.2			30.2947	34477.3
	30.3277	24961.6			30.3277	24105.4			30.3277	34289.1
	30.3607	25037.9			30.3607	23836.6			30.3607	34238.2
	30.3937	25077.8			30.3937	23681.8			30.3937	34067.1
	30.4267	24895.7			30.4267	24159.4			30.4267	34155.5
	30.4597	24931.9			30.4597	24011.7			30.4597	33968.2
	30.4927	24690.8			30.4927	23863.4			30.4927	33808.4
	30.5257	24757.7			30.5257	23956.3			30.5257	33791.3
	30.5587	24612.8			30.5587	23834			30.5587	33846.1
	30.5917	24778.1			30.5917	23956.8			30.5917	33705.2
	30.6247	25004.9			30.6247	23887.3			30.6247	33872.4
	30.6577	24843.2			30.6577	24067.2			30.6577	34083.1
	30.6907	24676.4			30.6907	23781.7			30.6907	33983.4
	30.7237	25166.4			30.7237	23775.7			30.7237	34187.7
	30.7567	24942.5			30.7567	24059.5			30.7567	34637.3
	30.7897	24697			30.7897	23987.6			30.7897	34099.4
	30.8227	25054.8			30.8227	24122.7			30.8227	33984.2
	30.8557	24899.5			30.8557	23973.1			30.8557	33708
	30.8887	24812.4			30.8887	23858.8			30.8887	34234.4
	30.9217	24734			30.9217	23854.4			30.9217	33814
	30.9547	24659.9			30.9547	24108.8			30.9547	34036.4
	30.9877	24861.9			30.9877	24021.1			30.9877	34076.9
	31.0207	24822.7			31.0207	24235.5			31.0207	33613.9
	31.0537	24511.5			31.0537	23716.5			31.0537	33498.3
	31.0867	25084.7			31.0867	23696.6			31.0867	34015.8
	31.1197	24557.7			31.1197	24150			31.1197	34617.4
	31.1527	24681.7			31.1527	24169.8			31.1527	34162.7
	31.1857	24889			31.1857	23976.8			31.1857	33982.4
	31.2187	24773.5			31.2187	23619.7			31.2187	33814.9
	31.2517	24412			31.2517	23942.7			31.2517	33524
	31.2847	24804.3			31.2847	23765.6			31.2847	33858.9
	31.3177	24377.9			31.3177	23901.7			31.3177	33660.6
	31.3507	24655.3			31.3507	23786.7			31.3507	34018.9
	31.3837	24566.8			31.3837	23757.7			31.3837	34023.7
	31.4167	24614.5			31.4167	23565.4			31.4167	34075.2
	31.4497	24690.5			31.4497	23880.1			31.4497	33727.4
	31.4827	24742.1			31.4827	23673.9			31.4827	34062.1
	31.5157	24602.9			31.5157	23779.5			31.5157	34197.9
	31.5487	24517			31.5487	23673.1			31.5487	33832.6
	31.5817	24483.1			31.5817	23988			31.5817	33626.9
	31.6147	24717.1			31.6147	23762.1			31.6147	33836.1
	31.6477	24751.4			31.6477	23802.6			31.6477	33833.1
	31.6807	24757.3			31.6807	23600.5			31.6807	33559.7
	31.7137	24436.4			31.7137	23617.2			31.7137	33319.2
	31.7467	24549			31.7467	23302.2			31.7467	33652.8
	31.7797	24569.6			31.7797	23798.2			31.7797	33555
	31.8127	24654.8			31.8127	23580			31.8127	33791.4
	31.8457	24667.4			31.8457	23754			31.8457	33418.9
	31.8787	24578.8			31.8787	23947.9			31.8787	33426.8
	31.9117	24368.5			31.9117	23908.9			31.9117	33243.8
	31.9447	24272.1			31.9447	23858			31.9447	33505.1
	31.9777	24596.9			31.9777	23959.2			31.9777	33675
	32.0107	24640.4			32.0107	23885.5			32.0107	33357.5
	32.0437	24670.2			32.0437	23958.4			32.0437	33305.6
	32.0767	24696.9			32.0767	23886.7			32.0767	33657.3
	32.1097	24502.2			32.1097	23653.6			32.1097	33714.8
	32.1427	24552.4			32.1427	23689.8			32.1427	33767.3
	32.1757	24554.7			32.1757	23637.1			32.1757	33596.6
	32.2087	24436.3			32.2087	23675.7			32.2087	33340.7
	32.2417	24518.4			32.2417	23720.3			32.2417	33460.3
	32.2747	24632.6			32.2747	23542.2			32.2747	33457.6
	32.3077	24606.6			32.3077	23695			32.3077	33608.9
	32.3407	24578			32.3407	23809.9			32.3407	33732
	32.3737	24467.1			32.3737	23904.6			32.3737	33583.5
	32.4067	24414			32.4067	24017.6			32.4067	33489.5
	32.4397	24511.3			32.4397	24006.5			32.4397	33444.5
	32.4727	24535.8			32.4727	23847.9			32.4727	33503.3
	32.5057	24428.1			32.5057	23762.8			32.5057	33568.9
	32.5387	24447			32.5387	23725.6			32.5387	33734.6
	32.5717	24563.4			32.5717	23599.9			32.5717	33777.3
	32.6047	24648.4			32.6047	23770.7			32.6047	33595.3
	32.6377	24701			32.6377	23749.6			32.6377	33664
	32.6707	24553.9			32.6707	23844.2			32.6707	33653.4
	32.7037	24581.3			32.7037	23895.7			32.7037	33681.9
	32.7367	24520.4			32.7367	23440.9			32.7367	33905.1
	32.7697	24451.2			32.7697	23424.7			32.7697	33986.7
	32.8027	24643			32.8027	23747.3			32.8027	33788.2
	32.8357	24714.8			32.8357	23850.2			32.8357	33450.8
	32.8687	24785.2			32.8687	23602.6			32.8687	33353.8
	32.9017	24526.3			32.9017	23455.3			32.9017	33175.6
	32.9347	24540.7			32.9347	23619.9			32.9347	33136.6
	32.9677	24580.3			32.9677	23614.9			32.9677	33394.9
	33.0007	24596.6			33.0007	23765			33.0007	33473.2
	33.0337	24615			33.0337	23597.9			33.0337	33198.4
	33.0667	24518.1			33.0667	23650.8			33.0667	33039
	33.0997	24423			33.0997	23646.7			33.0997	33032.5
	33.1327	24257.8			33.1327	23650.8			33.1327	33300.3
	33.1657	24310.9			33.1657	23516.9			33.1657	33418.3
	33.1987	24418.7			33.1987	23897.9			33.1987	33061.6
	33.2317	24192.1			33.2317	23631.5			33.2317	33066.2
	33.2647	24391.6			33.2647	23409.4			33.2647	33241.1
	33.2977	24476.3			33.2977	23628.5			33.2977	33467.3
	33.3307	24469.9			33.3307	23550			33.3307	33157.8
	33.3637	24174.6			33.3637	23641.8			33.3637	33065.3
	33.3967	24362.4			33.3967	23927.4			33.3967	33425.5
	33.4297	24239.2			33.4297	23552.6			33.4297	33361.5
	33.4627	24705.3			33.4627	23531.9			33.4627	33210.6
	33.4957	24425.1			33.4957	23602.7			33.4957	33471
	33.5287	24674.7			33.5287	23566.8			33.5287	32998.1
	33.5617	24802.9			33.5617	23630.7			33.5617	32790.3
	33.5947	24133.2			33.5947	23727.5			33.5947	33080.4
	33.6277	24264.5			33.6277	23558.8			33.6277	33125.6
	33.6607	24619.1			33.6607	23626.1			33.6607	33159.6
	33.6937	24377.7			33.6937	23631			33.6937	33189
	33.7267	24358.8			33.7267	23756.2			33.7267	33186
	33.7597	24327.1			33.7597	23381.9			33.7597	33168.7
	33.7927	24471.3			33.7927	23563.8			33.7927	33272.5
	33.8257	24079.2			33.8257	23754.6			33.8257	33007.1
	33.8587	24456.5			33.8587	23800.3			33.8587	32986
	33.8917	24370			33.8917	23402.1			33.8917	33163.4
	33.9247	24649.6			33.9247	23651.3			33.9247	33167.1
	33.9577	24245.4			33.9577	23429			33.9577	33339.1
	33.9907	24489.4			33.9907	23283.6			33.9907	33156.7
	34.0237	24612.1			34.0237	23449.8			34.0237	33289.6
	34.0567	24347.9			34.0567	23682.1			34.0567	32667.1
	34.0897	24122.2			34.0897	23686.4			34.0897	33084.5
	34.1227	24371.3			34.1227	23776			34.1227	33267.6
	34.1557	24170.9			34.1557	23727.1			34.1557	33038.3
	34.1887	24270.2			34.1887	23956.6			34.1887	32965.6
	34.2217	24752.1			34.2217	23388.9			34.2217	32953.5
	34.2547	24590.1			34.2547	23336.8			34.2547	33353.1
	34.2877	24432.2			34.2877	23161.4			34.2877	32728.5
	34.3207	24390.8			34.3207	23363			34.3207	32646.2
	34.3537	24238.9			34.3537	23470.5			34.3537	33041.5
	34.3867	24279.6			34.3867	23356.1			34.3867	32973.7
	34.4197	24146.1			34.4197	23555.3			34.4197	32975.4
	34.4527	24346.5			34.4527	23362.9			34.4527	32649.1
	34.4857	24328.7			34.4857	23699.5			34.4857	32930.7
	34.5187	24313.6			34.5187	23357			34.5187	33051.4
	34.5517	24363.2			34.5517	23172.8			34.5517	32689.4
	34.5847	24266.5			34.5847	23457.2			34.5847	32723.6
	34.6177	24263.5			34.6177	23280.7			34.6177	32514.7
	34.6507	24130.8			34.6507	23599.3			34.6507	32715.7
	34.6837	24148.3			34.6837	23754.2			34.6837	32913.5
	34.7167	24341			34.7167	23460.4			34.7167	32811.8
	34.7497	24570.1			34.7497	23539.3			34.7497	32786.6
	34.7827	24343			34.7827	23732.9			34.7827	33051.8
	34.8157	24418.9			34.8157	23869.7			34.8157	33046.9
	34.8487	24450.8			34.8487	23714.2			34.8487	33010.8
	34.8817	24342.3			34.8817	23479			34.8817	33083.3
	34.9147	24304			34.9147	23529.9			34.9147	32687.2
	34.9477	24286.8			34.9477	23593			34.9477	32562.6
	34.9807	24197.2			34.9807	23720.5			34.9807	32830.6
	35.0137	24193.6			35.0137	23735.4			35.0137	32767.5
	35.0467	24271.4			35.0467	23756.6			35.0467	32872.3
	35.0797	24138			35.0797	23698.4			35.0797	32899.1
	35.1127	24006.5			35.1127	23575.1			35.1127	32674.5
	35.1457	24198.2			35.1457	23583.3			35.1457	32829.1
	35.1787	24403			35.1787	23526.2			35.1787	32994.8
	35.2117	24352.3			35.2117	23590.2			35.2117	33021.8
	35.2447	24485.8			35.2447	23664.9			35.2447	33058.4
	35.2777	24576.2			35.2777	23705.9			35.2777	33041.5
	35.3107	24273.4			35.3107	23461.5			35.3107	33152.1
	35.3437	24197			35.3437	23264.5			35.3437	33175.5
	35.3767	24485.7			35.3767	23425.8			35.3767	32873.7
	35.4097	24600.1			35.4097	23642.5			35.4097	32770.3
	35.4427	24583.7			35.4427	23568.6			35.4427	32700.8
	35.4757	24267.1			35.4757	23314.8			35.4757	32737.1
	35.5087	24222.4			35.5087	23565.4			35.5087	32886.3
	35.5417	24033.6			35.5417	23587.9			35.5417	32621.6
	35.5747	24330.3			35.5747	23609.2			35.5747	32503.3
	35.6077	24314.2			35.6077	23664.3			35.6077	32587.5
	35.6407	24443			35.6407	23367.3			35.6407	32809.3
	35.6737	24278.2			35.6737	23374.5			35.6737	32714.8
	35.7067	24147.1			35.7067	23528.3			35.7067	32581.8
	35.7397	24171.2			35.7397	23551.4			35.7397	32657.2
	35.7727	24201.8			35.7727	23513.5			35.7727	32659.9
	35.8057	24240			35.8057	23435.7			35.8057	32661.9
	35.8387	24447.4			35.8387	23488.8			35.8387	32706.9
	35.8717	24426			35.8717	23517.6			35.8717	32458
	35.9047	24494.1			35.9047	23185.6			35.9047	32258.5
	35.9377	24258.3			35.9377	23349.8			35.9377	32310.2
	35.9707	24330.3			35.9707	23526			35.9707	32516.1
	36.0037	24162.8			36.0037	23355.7			36.0037	32890
	36.0367	24380.1			36.0367	23273.3			36.0367	32813.3
	36.0697	24535.5			36.0697	23547.2			36.0697	32636.3
	36.1027	24104.3			36.1027	23681.9			36.1027	32944.7
	36.1357	24357.1			36.1357	23527.3			36.1357	32556.9
	36.1687	24544.5			36.1687	23451.6			36.1687	32694
	36.2017	24346.9			36.2017	23444.6			36.2017	32982.7
	36.2347	24069.9			36.2347	23430.9			36.2347	32525.5
	36.2677	24224.9			36.2677	23659.8			36.2677	32451.5
	36.3007	24309.6			36.3007	23373.9			36.3007	32552.4
	36.3337	24297.3			36.3337	23201.3			36.3337	32603.7
	36.3667	24164.6			36.3667	23729.6			36.3667	32769.9
	36.3997	23968			36.3997	23600.5			36.3997	32545.3
	36.4327	24401.8			36.4327	23476.3			36.4327	32861.2
	36.4657	24334.9			36.4657	23458.5			36.4657	32663
	36.4987	24402.2			36.4987	23478.5			36.4987	32469.5
	36.5317	24375.7			36.5317	23222.9			36.5317	32424.9
	36.5647	24154.6			36.5647	23403.5			36.5647	32302.2
	36.5977	24294			36.5977	23741.7			36.5977	32448
	36.6307	24309.1			36.6307	23749.7			36.6307	32411.3
	36.6637	24325			36.6637	23371			36.6637	32409.9
	36.6967	24159.5			36.6967	23104.9			36.6967	32383.8
	36.7297	24025.6			36.7297	23287			36.7297	32594
	36.7627	24246.3			36.7627	23273.1			36.7627	32708.9
	36.7957	24469.9			36.7957	23409.6			36.7957	32574.1
	36.8287	24460.9			36.8287	23750.4			36.8287	32798.5
	36.8617	24223.1			36.8617	23574.9			36.8617	32641.4
	36.8947	24292.6			36.8947	23453.4			36.8947	32736.1
	36.9277	24378.9			36.9277	23455.2			36.9277	32361.4
	36.9607	24332.5			36.9607	23369.3			36.9607	32684
	36.9937	24384.5			36.9937	23594.8			36.9937	32537.3
	37.0267	24419.8			37.0267	23726.6			37.0267	32588.6
	37.0597	24250			37.0597	23653.9			37.0597	32896.2
	37.0927	24273			37.0927	23596.9			37.0927	32785.4
	37.1257	23946.6			37.1257	23461.9			37.1257	32723.7
	37.1587	23881.2			37.1587	23375			37.1587	33480.9
	37.1917	23865.2			37.1917	23333			37.1917	33740.5
	37.2247	24163			37.2247	23519.3			37.2247	33339.8
	37.2577	24208.2			37.2577	23631			37.2577	33194.9
	37.2907	24230.6			37.2907	23480.8			37.2907	32863.5
	37.3237	24465.6			37.3237	23376.8			37.3237	32873.8
	37.3567	24179.9			37.3567	23379.4			37.3567	32818.7
	37.3897	24163			37.3897	23290.4			37.3897	32723.2
	37.4227	24439.3			37.4227	23467.6			37.4227	32844.1
	37.4557	24332			37.4557	23562.3			37.4557	32703.9
	37.4887	24014.7			37.4887	23461.7			37.4887	32683.6
	37.5217	24060.5			37.5217	23466.5			37.5217	32884.8
	37.5547	24277.5			37.5547	23462.1			37.5547	32891.1
	37.5877	24366.3			37.5877	23453.8			37.5877	32681.6
	37.6207	24335.2			37.6207	23567.6			37.6207	32885.8
	37.6537	24355.8			37.6537	23647			37.6537	33160.6
	37.6867	24390.8			37.6867	23649.1			37.6867	33006.2
	37.7197	24268.1			37.7197	23600.6			37.7197	32802.4
	37.7527	24156			37.7527	23255.3			37.7527	32572.3
	37.7857	24134.8			37.7857	23145.6			37.7857	32513.8
	37.8187	24074.1			37.8187	23422.9			37.8187	32499.6
	37.8517	24210			37.8517	23376.2			37.8517	32478.9
	37.8847	24384.5			37.8847	23273			37.8847	32465.1
	37.9177	24114.9			37.9177	23176.8			37.9177	32208.6
	37.9507	24077			37.9507	23192.9			37.9507	32231.9
	37.9837	24196.9			37.9837	23400			37.9837	32234.8
	38.0167	24325.3			38.0167	23466.2			38.0167	32358.9
	38.0497	24610.8			38.0497	23424.5			38.0497	32419.1
	38.0827	24817.4			38.0827	23327.2			38.0827	32312
	38.1157	24448.3			38.1157	23288.5			38.1157	32284
	38.1487	24284.2			38.1487	23089			38.1487	32260
	38.1817	24381.8			38.1817	23140.5			38.1817	32001.1
	38.2147	24355.5			38.2147	23331.1			38.2147	32256.6
	38.2477	24054.9			38.2477	23295.6			38.2477	32300.2
	38.2807	24139.8			38.2807	23359.9			38.2807	32376.5
	38.3137	23885			38.3137	23329.5			38.3137	32288.8
	38.3467	24201.5			38.3467	23557.9			38.3467	32167.5
	38.3797	24319.1			38.3797	23558.9			38.3797	32233.6
	38.4127	23962.5			38.4127	23664.9			38.4127	32537.7
	38.4457	24012.7			38.4457	23547.1			38.4457	32426.6
	38.4787	24199.4			38.4787	23445			38.4787	32600.7
	38.5117	24094.8			38.5117	23559.6			38.5117	32488.6
	38.5447	23937.5			38.5447	23328.8			38.5447	32364.6
	38.5777	24287.9			38.5777	23491.4			38.5777	32091.8
	38.6107	24457.3			38.6107	23486.3			38.6107	32120.6
	38.6437	23938.8			38.6437	23372.9			38.6437	32180
	38.6767	24100			38.6767	23462.4			38.6767	32070.3
	38.7097	24252.9			38.7097	23483.7			38.7097	32704.6
	38.7427	24251.1			38.7427	23449.1			38.7427	32213.8
	38.7757	24244			38.7757	23277			38.7757	32255.1
	38.8087	24412.4			38.8087	23427.9			38.8087	32364.9
	38.8417	23752.7			38.8417	23468.5			38.8417	32119.5
	38.8747	24092.7			38.8747	23642.9			38.8747	32371.3
	38.9077	24194.3			38.9077	23559.6			38.9077	32241.4
	38.9407	24415.6			38.9407	23432			38.9407	32156.5
	38.9737	24402			38.9737	23181.1			38.9737	31997.7
	39.0067	24180.8			39.0067	23456			39.0067	32182.8
	39.0397	24287.5			39.0397	23318.7			39.0397	31960.4
	39.0727	24147.1			39.0727	23579.5			39.0727	32163.7
	39.1057	24119			39.1057	23593.2			39.1057	31816.1
	39.1387	24141.1			39.1387	23360.6			39.1387	32096.5
	39.1717	24111.1			39.1717	23779.1			39.1717	32106.3
	39.2047	24118.5			39.2047	23338.7			39.2047	31903.2
	39.2377	24385.1			39.2377	23392			39.2377	32195.7
	39.2707	24156.6			39.2707	23206.7			39.2707	32022.3
	39.3037	24084.7			39.3037	23527.7			39.3037	32124
	39.3367	24225.7			39.3367	23183			39.3367	32110.6
	39.3697	24258.6			39.3697	23112.5			39.3697	32119.2
	39.4027	24270.3			39.4027	23322.7			39.4027	31807.6
	39.4357	24272.6			39.4357	23062.3			39.4357	31965.3
	39.4687	24115.6			39.4687	23222.4			39.4687	32063.1
	39.5017	24201.2			39.5017	23390.4			39.5017	32132.3
	39.5347	24099			39.5347	23166.1			39.5347	32301.5
	39.5677	24277.5			39.5677	23367.7			39.5677	32057.4
	39.6007	24136.9			39.6007	23340			39.6007	32283.9
	39.6337	24265.2			39.6337	23405.5			39.6337	31988.9
	39.6667	24457.9			39.6667	23301.9			39.6667	31733.6
	39.6997	24303.7			39.6997	23232.9			39.6997	31967.9
	39.7327	24185.2			39.7327	23414.5			39.7327	32315.1
	39.7657	24280.9			39.7657	23332.8			39.7657	32199.7
	39.7987	24133.2			39.7987	23328			39.7987	32195.5
	39.8317	24080.3			39.8317	23360.8			39.8317	32221
	39.8647	23935.3			39.8647	23259.1			39.8647	32174.2
	39.8977	24068			39.8977	23181.5			39.8977	32122.3
	39.9307	24233			39.9307	23120.9			39.9307	32109.4
	39.9637	24160.2			39.9637	23292.4			39.9637	32199.6
	39.9967	24043.1			39.9967	23521.8			39.9967	32107.9
	40.0297	23975.5			40.0297	23375.4			40.0297	32102.3
	40.0627	24083.1			40.0627	23451.2			40.0627	32229.3
	40.0957	24030.5			40.0957	23434.4			40.0957	32136.5
	40.1287	24064.5			40.1287	23475.5			40.1287	31951.2
	40.1617	24024.8			40.1617	23509.2			40.1617	32117.5
	40.1947	23818			40.1947	23499.6			40.1947	32114.5
	40.2277	23761.2			40.2277	23355.6			40.2277	31946.6
	40.2607	23983.6			40.2607	23148.2			40.2607	32025.9
	40.2937	24134.1			40.2937	23200.4			40.2937	32069.4
	40.3267	24115.7			40.3267	23331.2			40.3267	31923.4
	40.3597	24216.6			40.3597	23414.4			40.3597	31832.9
	40.3927	24077.4			40.3927	23383.3			40.3927	31925.6
	40.4257	24005			40.4257	23477.1			40.4257	31974.1
	40.4587	24294.6			40.4587	23453.1			40.4587	31886.4
	40.4917	24409.1			40.4917	23287.1			40.4917	31784.1
	40.5247	24311.8			40.5247	23459.9			40.5247	31983.6
	40.5577	24185.9			40.5577	23447.7			40.5577	32225.2
	40.5907	24219.6			40.5907	23182.5			40.5907	32204.3
	40.6237	24209.5			40.6237	23150.9			40.6237	32065.6
	40.6567	24232.2			40.6567	23282.4			40.6567	31866.5
	40.6897	24320.6			40.6897	23370			40.6897	31992.8
	40.7227	24182.6			40.7227	23278.9			40.7227	31951.6
	40.7557	24246			40.7557	23163.8			40.7557	31788.7
	40.7887	24099.5			40.7887	23191.6			40.7887	31716.8
	40.8217	24112.9			40.8217	23298.8			40.8217	31601.4
	40.8547	24189.5			40.8547	23435.2			40.8547	31983.9
	40.8877	24050.5			40.8877	23196.6			40.8877	31918.3
	40.9207	23953.8			40.9207	23229.9			40.9207	31751
	40.9537	24138.7			40.9537	23182.5			40.9537	31871.9
	40.9867	24043.7			40.9867	23061.8			40.9867	31696
	41.0197	24213.5			41.0197	23344.7			41.0197	31862.2
	41.0527	24162.2			41.0527	23358			41.0527	31831.8
	41.0857	24224			41.0857	23328			41.0857	32157
	41.1187	24096.4			41.1187	23673.2			41.1187	32068.5
	41.1517	24296			41.1517	23558.2			41.1517	32101.7
	41.1847	24144.5			41.1847	23542.7			41.1847	32026.1
	41.2177	23949.6			41.2177	23058.9			41.2177	32167.5
	41.2507	24276			41.2507	23477.4			41.2507	31774.6
	41.2837	24298.7			41.2837	23649.8			41.2837	31777.1
	41.3167	24403.7			41.3167	23545.6			41.3167	31800.5
	41.3497	23949.7			41.3497	23549.3			41.3497	31584.4
	41.3827	24172.9			41.3827	23314.4			41.3827	31527.1
	41.4157	23930			41.4157	23148.1			41.4157	31919.3
	41.4487	23985.7			41.4487	23168.2			41.4487	31505.3
	41.4817	24096.7			41.4817	23388.9			41.4817	31583.5
	41.5147	24157.8			41.5147	23249.9			41.5147	32033.6
	41.5477	24222.8			41.5477	23568			41.5477	31791.9
	41.5807	23935.3			41.5807	22941.9			41.5807	31462.5
	41.6137	23983.2			41.6137	23060.7			41.6137	32039.3
	41.6467	23963.1			41.6467	23429.1			41.6467	31880.6
	41.6797	24088.7			41.6797	23497.4			41.6797	31834.6
	41.7127	24055.2			41.7127	23806.7			41.7127	31774.3
	41.7457	24344.8			41.7457	23413.3			41.7457	31859.5
	41.7787	24163.7			41.7787	23611			41.7787	31974.2
	41.8117	24422.4			41.8117	23426.6			41.8117	31786.9
	41.8447	24248.1			41.8447	23649.2			41.8447	32269.1
	41.8777	23957.8			41.8777	23409.9			41.8777	31783.7
	41.9107	24188.4			41.9107	23331.9			41.9107	32132.5
	41.9437	24208			41.9437	23685.9			41.9437	31967.5
	41.9767	24262.5			41.9767	23683.5			41.9767	31594.9
	42.0097	24215.7			42.0097	23486.1			42.0097	31544.8
	42.0427	24157.3			42.0427	23558.9			42.0427	31943.1
	42.0757	24062.8			42.0757	23700.8			42.0757	31651.6
	42.1087	24311.5			42.1087	23470.2			42.1087	31788.8
	42.1417	24157.6			42.1417	23485.5			42.1417	31636.6
	42.1747	24080.1			42.1747	23480.8			42.1747	31681.9
	42.2077	24051			42.2077	23547			42.2077	31807.7
	42.2407	24254.6			42.2407	23576.6			42.2407	31877.3
	42.2737	24211.9			42.2737	23571.3			42.2737	31865.9
	42.3067	24265.2			42.3067	23531.9			42.3067	31780.5
	42.3397	24605.3			42.3397	23619.5			42.3397	31835
	42.3727	24316.5			42.3727	23562.9			42.3727	32155.7
	42.4057	24120.9			42.4057	23660.9			42.4057	32248.8
	42.4387	24328.7			42.4387	23491.7			42.4387	32065.4
	42.4717	24430.7			42.4717	23746.1			42.4717	31880.3
	42.5047	24383.8			42.5047	23783.5			42.5047	32094.4
	42.5377	24369			42.5377	23636.5			42.5377	32309.8
	42.5707	24300.3			42.5707	23580.4			42.5707	32299
	42.6037	24480.3			42.6037	23744			42.6037	32171.3
	42.6367	24549.6			42.6367	23987.6			42.6367	32058.3
	42.6697	24500.8			42.6697	23953.6			42.6697	32330.3
	42.7027	24557.1			42.7027	23789.7			42.7027	32551
	42.7357	24597.8			42.7357	24133.9			42.7357	32586.6
	42.7687	24518			42.7687	24333.8			42.7687	32865.9
	42.8017	24457			42.8017	24318.1			42.8017	33208.8
	42.8347	24457.7			42.8347	24654.7			42.8347	33499.8
	42.8677	24528.4			42.8677	25162.6			42.8677	34060.6
	42.9007	24816.7			42.9007	25705			42.9007	35068.9
	42.9337	25185.2			42.9337	26364.9			42.9337	36282.4
	42.9667	25443.4			42.9667	27340.6			42.9667	38214.7
	42.9997	25881.5			42.9997	29061.8			42.9997	41424.5
	43.0327	26432.2			43.0327	31726.3			43.0327	46229.8
	43.0657	27200.2			43.0657	35811.5			43.0657	53304.4
	43.0987	28738.1			43.0987	41235.3			43.0987	61604.6
	43.1317	30320.1			43.1317	46924			43.1317	68345.2
	43.1647	32100.1			43.1647	51980.2			43.1647	70906.3
	43.1977	34693.5			43.1977	54520			43.1977	69155
	43.2307	37079			43.2307	55028.5			43.2307	65112.4
	43.2637	39563.2			43.2637	54408.4			43.2637	60627.2
	43.2967	42749.8			43.2967	53268			43.2967	54550.8
	43.3297	45810.1			43.3297	51019.4			43.3297	48375.4
	43.3627	48672.8			43.3627	48166.8			43.3627	43433.7
	43.3957	51681.9			43.3957	46399.8			43.3957	39681
	43.4287	53475.5			43.4287	44881.2			43.4287	37160.7
	43.4617	53335.3			43.4617	43711.2			43.4617	35259.5
	43.4947	51059.1			43.4947	42439.7			43.4947	34207.2
	43.5277	47596.5			43.5277	41039.6			43.5277	33414.3
	43.5607	43835.3			43.5607	39655.8			43.5607	32943.7
	43.5937	39647.6			43.5937	38337.6			43.5937	32541.3
	43.6267	35780.6			43.6267	36282.7			43.6267	32630.8
	43.6597	32696.7			43.6597	34316.1			43.6597	32189.9
	43.6927	30102.1			43.6927	32558.3			43.6927	32155
	43.7257	28414.9			43.7257	30954.4			43.7257	31987.2
	43.7587	27162.1			43.7587	28989.7			43.7587	32169.4
	43.7917	26095.2			43.7917	27580.2			43.7917	32218.4
	43.8247	25493.8			43.8247	26497.6			43.8247	31888.3
	43.8577	25104.1			43.8577	25413.2			43.8577	32035.7
	43.8907	25102.8			43.8907	24978			43.8907	31722.5
	43.9237	24819.5			43.9237	24549.1			43.9237	31554.4
	43.9567	25001.5			43.9567	24154.8			43.9567	31651.6
	43.9897	24806.4			43.9897	23782.9			43.9897	31519.4
	44.0227	24665.5			44.0227	23701.2			44.0227	31522.6
	44.0557	24577.6			44.0557	23869.6			44.0557	31437.1
	44.0887	24334.1			44.0887	23839.3			44.0887	31641.4
	44.1217	24226.1			44.1217	23512.7			44.1217	31468.1
	44.1547	24379.4			44.1547	23512.1			44.1547	31412.3
	44.1877	23997			44.1877	23279.9			44.1877	31816.7
	44.2207	24397.9			44.2207	23609.2			44.2207	31764.2
	44.2537	24435.1			44.2537	23675.7			44.2537	31565.5
	44.2867	24167.6			44.2867	23584.9			44.2867	31638.3
	44.3197	24253			44.3197	23659			44.3197	31526.4
	44.3527	24231.4			44.3527	23493.1			44.3527	31306.4
	44.3857	24155.4			44.3857	23706.1			44.3857	31459.2
	44.4187	24380			44.4187	23342.9			44.4187	31407.8
	44.4517	24345.1			44.4517	23772.1			44.4517	31416.4
	44.4847	24253.6			44.4847	23606.3			44.4847	31643.9
	44.5177	24160			44.5177	23569.1			44.5177	31321.5
	44.5507	24206.4			44.5507	23281.7			44.5507	31711.1
	44.5837	24293			44.5837	23301.8			44.5837	31476.5
	44.6167	24451.4			44.6167	23647.8			44.6167	31473.9
	44.6497	24317.3			44.6497	23492.8			44.6497	31785.9
	44.6827	24276.5			44.6827	23646.3			44.6827	31552.5
	44.7157	24385.6			44.7157	23531			44.7157	31582.7
	44.7487	24005.3			44.7487	23586.8			44.7487	31642.2
	44.7817	23875.2			44.7817	23593			44.7817	31141.4
	44.8147	24188.6			44.8147	23422.2			44.8147	31401.4
	44.8477	24264.3			44.8477	23300.1			44.8477	31560.7
	44.8807	24139.7			44.8807	23349.7			44.8807	31474.4
	44.9137	24058.9			44.9137	23516.8			44.9137	31787.3
	44.9467	23880.1			44.9467	23490.5			44.9467	31862.1
	44.9797	23968.7			44.9797	23444.6			44.9797	31891.5
	45.0127	24158.4			45.0127	23463.1			45.0127	32046.1
	45.0457	24226.3			45.0457	23696.8			45.0457	32070.1
	45.0787	24287.1			45.0787	23918.4			45.0787	31983.8
	45.1117	24233.6			45.1117	23835.3			45.1117	32122.1
	45.1447	24235.2			45.1447	23826			45.1447	32149.2
	45.1777	24192.4			45.1777	23799.2			45.1777	32051.7
	45.2107	24128.3			45.2107	23696.4			45.2107	31998.2
	45.2437	24218.4			45.2437	23709.9			45.2437	31918.7
	45.2767	24178.8			45.2767	23740.5			45.2767	31962
	45.3097	24172.7			45.3097	23638.7			45.3097	31888.6
	45.3427	24328.5			45.3427	23584			45.3427	31631.9
	45.3757	24298.5			45.3757	23392.2			45.3757	31605.4
	45.4087	24330.8			45.4087	23301.2			45.4087	31835.1
	45.4417	24425.5			45.4417	23336.5			45.4417	31958.9
	45.4747	24390			45.4747	23485.2			45.4747	32012.8
	45.5077	24254.1			45.5077	23510.7			45.5077	32174.3
	45.5407	24106.2			45.5407	23368.1			45.5407	32505.6
	45.5737	24096.6			45.5737	23308.8			45.5737	33120
	45.6067	24151.4			45.6067	23388.4			45.6067	33517.4
	45.6397	24123.4			45.6397	23604.9			45.6397	33834.2
	45.6727	23982.2			45.6727	23608.8			45.6727	34457.5
	45.7057	23969.9			45.7057	23695.3			45.7057	34863.7
	45.7387	24069.2			45.7387	23647.8			45.7387	35066.2
	45.7717	24031.7			45.7717	23529.5			45.7717	35092.7
	45.8047	24025.4			45.8047	23623.1			45.8047	34954
	45.8377	24216.4			45.8377	23604.6			45.8377	34452.7
	45.8707	24116.7			45.8707	23655.2			45.8707	34135.4
	45.9037	24009.8			45.9037	23560.7			45.9037	33631.9
	45.9367	24280.7			45.9367	23564.4			45.9367	33186.7
	45.9697	24259.6			45.9697	23618			45.9697	32752.8
	46.0027	24117			46.0027	23693.9			46.0027	32415.8
	46.0357	23877.6			46.0357	23507.1			46.0357	32618.1
	46.0687	23999.5			46.0687	23422			46.0687	31993
	46.1017	23928.6			46.1017	23239			46.1017	31638.6
	46.1347	24014			46.1347	23348.4			46.1347	31766.1
	46.1677	23911.1			46.1677	23442			46.1677	31594.8
	46.2007	24094.7			46.2007	23413.7			46.2007	31682.1
	46.2337	23926.7			46.2337	23386.4			46.2337	31686.6
	46.2667	23884.4			46.2667	23359.2			46.2667	31518.4
	46.2997	23936.6			46.2997	23098.6			46.2997	31256.6
	46.3327	23637.9			46.3327	23238.8			46.3327	31502.8
	46.3657	23930.5			46.3657	23323.4			46.3657	31557.2
	46.3987	23884			46.3987	23340			46.3987	31361.6
	46.4317	23930.3			46.4317	22953.8			46.4317	31297.2
	46.4647	23900.4			46.4647	23151.9			46.4647	31224.9
	46.4977	24037.3			46.4977	23305.9			46.4977	31114.2
	46.5307	23903.5			46.5307	23305.3			46.5307	31083.2
	46.5637	23774.3			46.5637	23237.9			46.5637	31338.4
	46.5967	23671.7			46.5967	23334.1			46.5967	31193.5
	46.6297	24047.4			46.6297	23138.3			46.6297	31199.1
	46.6627	23844.6			46.6627	23082.9			46.6627	31122.9
	46.6957	23902.3			46.6957	23312.7			46.6957	31332.8
	46.7287	23830.8			46.7287	23182.4			46.7287	31067.2
	46.7617	24037.7			46.7617	23299.5			46.7617	31269.2
	46.7947	23535.4			46.7947	23299.6			46.7947	31162
	46.8277	23753.2			46.8277	23175.5			46.8277	31033.1
	46.8607	23671.2			46.8607	23408.3			46.8607	30867.6
	46.8937	23576.8			46.8937	23170			46.8937	30590.7
	46.9267	23769.3			46.9267	23199.8			46.9267	30791.6
	46.9597	23885.5			46.9597	23414			46.9597	30957.2
	46.9927	23972.1			46.9927	23212.3			46.9927	31055.6
	47.0257	23745.6			47.0257	23256.2			47.0257	30871.2
	47.0587	24070.2			47.0587	23362.2			47.0587	30619.1
	47.0917	23990.2			47.0917	23184.7			47.0917	31268.2
	47.1247	23879			47.1247	23159.4			47.1247	30973.6
	47.1577	23965.6			47.1577	23087.9			47.1577	30894.8
	47.1907	23873			47.1907	23070.8			47.1907	31286.9
	47.2237	23853.3			47.2237	22983.3			47.2237	30850.6
	47.2567	23715.6			47.2567	23171.9			47.2567	30794
	47.2897	23864.8			47.2897	23416.5			47.2897	31197.6
	47.3227	23756.7			47.3227	23092.2			47.3227	31217.3
	47.3557	23797.5			47.3557	23209.9			47.3557	31036.7
	47.3887	23788.8			47.3887	23120.3			47.3887	31020.3
	47.4217	23638.5			47.4217	23132.4			47.4217	30986
	47.4547	23581.1			47.4547	22971.3			47.4547	31090.4
	47.4877	23893.5			47.4877	23036.6			47.4877	31154.4
	47.5207	23915.2			47.5207	23176.6			47.5207	31060.1
	47.5537	23962.1			47.5537	23214.1			47.5537	30853
	47.5867	23798.6			47.5867	23117			47.5867	30887.3
	47.6197	23872.5			47.6197	23170.9			47.6197	31175
	47.6527	23784.8			47.6527	23128			47.6527	30849.7
	47.6857	23871.6			47.6857	23047.8			47.6857	30861.6
	47.7187	23994.3			47.7187	23289.3			47.7187	30824.1
	47.7517	24010			47.7517	23288.8			47.7517	30869.8
	47.7847	23946.4			47.7847	23126.1			47.7847	31061.5
	47.8177	23721.3			47.8177	23243.8			47.8177	31092
	47.8507	23789.4			47.8507	23327.1			47.8507	30896.3
	47.8837	24003.3			47.8837	23273.2			47.8837	30864.5
	47.9167	23708.4			47.9167	23326			47.9167	31081.5
	47.9497	23666.8			47.9497	23078.6			47.9497	31081.1
	47.9827	23740			47.9827	23115.8			47.9827	31145.1
	48.0157	23578.2			48.0157	23330.8			48.0157	31189
	48.0487	23600.2			48.0487	23297.9			48.0487	31353.6
	48.0817	23677.1			48.0817	23251.8			48.0817	31540.9
	48.1147	23743			48.1147	23328.2			48.1147	31552.1
	48.1477	23880			48.1477	23320.9			48.1477	31492.9
	48.1807	23908.1			48.1807	23317.8			48.1807	31509.4
	48.2137	23860.1			48.2137	23359.5			48.2137	31692.3
	48.2467	23840.4			48.2467	23209.9			48.2467	31622.5
	48.2797	23837.2			48.2797	23324.7			48.2797	31491.7
	48.3127	23899.3			48.3127	23570.8			48.3127	31564.5
	48.3457	23987.1			48.3457	23572.3			48.3457	31706.4
	48.3787	24037.8			48.3787	23504			48.3787	31814.7
	48.4117	23960.8			48.4117	23559.7			48.4117	31937.6
	48.4447	24019.2			48.4447	23474.1			48.4447	31913.7
	48.4777	24150.5			48.4777	23656.2			48.4777	32056.3
	48.5107	24152.3			48.5107	23719.6			48.5107	32188.6
	48.5437	23954.2			48.5437	23792.6			48.5437	32164.3
	48.5767	23842.3			48.5767	23946.8			48.5767	31929.2
	48.6097	24190.1			48.6097	23975.8			48.6097	32180
	48.6427	24484.1			48.6427	23854.5			48.6427	32156
	48.6757	24419.1			48.6757	23876.9			48.6757	32125.3
	48.7087	24295.4			48.7087	24179.3			48.7087	32091.6
	48.7417	24282.3			48.7417	23833.4			48.7417	32408.3
	48.7747	24262.7			48.7747	23720.3			48.7747	32265.1
	48.8077	24851.1			48.8077	23831			48.8077	32051.5
	48.8407	24436.1			48.8407	24096.4			48.8407	32074
	48.8737	24656.9			48.8737	24093.9			48.8737	32200.2
	48.9067	24629.5			48.9067	24380.2			48.9067	32338
	48.9397	24593.5			48.9397	24361.2			48.9397	32385.4
	48.9727	24752.6			48.9727	24155			48.9727	32250.7
	49.0057	24921.4			49.0057	24099			49.0057	32339.9
	49.0387	24632.1			49.0387	24129.1			49.0387	32886
	49.0717	24655.9			49.0717	24248.2			49.0717	32792.7
	49.1047	25006.5			49.1047	24219.8			49.1047	32537.7
	49.1377	24716.3			49.1377	24194.3			49.1377	32451.8
	49.1707	24715.8			49.1707	24158.2			49.1707	32510.9
	49.2037	25041.8			49.2037	24321.5			49.2037	32810
	49.2367	24933			49.2367	24471.3			49.2367	32830.7
	49.2697	25166.8			49.2697	24650			49.2697	33468.1
	49.3027	25042.4			49.3027	24425.1			49.3027	33192.2
	49.3357	25283.7			49.3357	24842			49.3357	33007.9
	49.3687	25048.6			49.3687	24471.2			49.3687	33275.3
	49.4017	25103.2			49.4017	24900.2			49.4017	33635.5
	49.4347	25434.6			49.4347	24981			49.4347	33705.6
	49.4677	25365.2			49.4677	25038.9			49.4677	33863.9
	49.5007	25484.7			49.5007	25259.3			49.5007	34098.3
	49.5337	25383			49.5337	25585.6			49.5337	34261
	49.5667	25540.9			49.5667	25379.9			49.5667	34373.6
	49.5997	25757.5			49.5997	25569.7			49.5997	35048.5
	49.6327	25876.4			49.6327	26033.9			49.6327	35697.6
	49.6657	25837.3			49.6657	26633.2			49.6657	36167
	49.6987	25875.2			49.6987	26957.8			49.6987	36807
	49.7317	26225.5			49.7317	27271.3			49.7317	37734.7
	49.7647	26461.8			49.7647	27719			49.7647	39157.9
	49.7977	26746.5			49.7977	28589.4			49.7977	40318.4
	49.8307	27028.2			49.8307	29681.5			49.8307	42100.4
	49.8637	27754.5			49.8637	30702.8			49.8637	44127.7
	49.8967	27770			49.8967	32303.2			49.8967	47725.3
	49.9297	28549.7			49.9297	34242.8			49.9297	51873.5
	49.9627	29510.3			49.9627	37075.6			49.9627	57013.3
	49.9957	30387.8			49.9957	40999.3			49.9957	63950.4
	50.0287	31829.3			50.0287	46258.8			50.0287	74172.7
	50.0617	33424.4			50.0617	52738.7			50.0617	87840
	50.0947	36100			50.0947	62101.6			50.0947	106473
	50.1277	38874.7			50.1277	75300.3			50.1277	132507
	50.1607	43045.6			50.1607	93219.6			50.1607	166321
	50.1937	48735.7			50.1937	116366			50.1937	206380
	50.2267	55800.4			50.2267	143567			50.2267	248176
	50.2597	64428.3			50.2597	169086			50.2597	280889
	50.2927	75348.1			50.2927	186724			50.2927	295839
	50.3257	87562.1			50.3257	194115			50.3257	293713
	50.3587	100911			50.3587	190997			50.3587	279781
	50.3917	116030			50.3917	181704			50.3917	257351
	50.4247	131924			50.4247	167556			50.4247	228576
	50.4577	147599			50.4577	149323			50.4577	195987
	50.4907	162027			50.4907	129332			50.4907	163370
	50.5237	171611			50.5237	109407			50.5237	133625
	50.5567	174129			50.5567	91501.5			50.5567	108431
	50.5897	168908			50.5897	76850.9			50.5897	89129.8
	50.6227	157347			50.6227	65375.6			50.6227	74958.3
	50.6557	141788			50.6557	56710.1			50.6557	64350.6
	50.6887	124718			50.6887	50236.4			50.6887	56604.9
	50.7217	107501			50.7217	45149.2			50.7217	50892.6
	50.7547	90426.9			50.7547	41049.8			50.7547	46755.9
	50.7877	75083.5			50.7877	37775.9			50.7877	43600.7
	50.8207	62400.7			50.8207	35310.8			50.8207	41303.7
	50.8537	52479.6			50.8537	33394.1			50.8537	39740.7
	50.8867	45241			50.8867	31684.3			50.8867	38238.7
	50.9197	40173.6			50.9197	30222.5			50.9197	37148.9
	50.9527	36670			50.9527	28956.7			50.9527	36247.7
	50.9857	33947.5			50.9857	28030.6			50.9857	35560.7
	51.0187	31805.3			51.0187	27358.2			51.0187	35020.8
	51.0517	30306.2			51.0517	26764.6			51.0517	34415.4
	51.0847	29361			51.0847	26257.9			51.0847	33989.8
	51.1177	28516.2			51.1177	25755.2			51.1177	33818.3
	51.1507	27754.3			51.1507	25515.6			51.1507	33436.8
	51.1837	27325.3			51.1837	25318.4			51.1837	33252.1
	51.2167	26889.5			51.2167	24895.6			51.2167	32892.1
	51.2497	26348.1			51.2497	24621.3			51.2497	32442.9
	51.2827	26194.2			51.2827	24758.1			51.2827	32535.3
	51.3157	25897.2			51.3157	24501.9			51.3157	32409.3
	51.3487	25664.6			51.3487	24451.4			51.3487	31990.1
	51.3817	25671.9			51.3817	24118.1			51.3817	31895.7
	51.4147	25502.1			51.4147	23998.9			51.4147	31983.7
	51.4477	25191.6			51.4477	24046.4			51.4477	31879.9
	51.4807	25095.8			51.4807	23651.7			51.4807	31806.2
	51.5137	25005.7			51.5137	23870.7			51.5137	31725.2
	51.5467	24893.6			51.5467	23755.6			51.5467	31546.6
	51.5797	24503.8			51.5797	23742.5			51.5797	31230.3
	51.6127	24484.8			51.6127	23677.9			51.6127	31241.2
	51.6457	24447.7			51.6457	23669.6			51.6457	31607.6
	51.6787	24362.2			51.6787	23515			51.6787	31333
	51.7117	24534.3			51.7117	23789.1			51.7117	31517.5
	51.7447	24314.2			51.7447	23792			51.7447	31375.8
	51.7777	24439.7			51.7777	23772.3			51.7777	31487.5
	51.8107	24095.9			51.8107	23550.7			51.8107	30731.4
	51.8437	24355.2			51.8437	23614.9			51.8437	30949.2
	51.8767	24227.6			51.8767	23220.7			51.8767	30716.1
	51.9097	23864.5			51.9097	23306.1			51.9097	30859.2
	51.9427	23981.4			51.9427	23382.6			51.9427	30751.3
	51.9757	23965.7			51.9757	23247.9			51.9757	31123.9
	52.0087	23802.5			52.0087	23562.4			52.0087	30942.4
	52.0417	24289.3			52.0417	23398.9			52.0417	30614.3
	52.0747	24023			52.0747	23267.8			52.0747	30565.5
	52.1077	24024.2			52.1077	23219.7			52.1077	30808.5
	52.1407	24023.7			52.1407	23129.8			52.1407	30325.8
	52.1737	23895.5			52.1737	23310.4			52.1737	30681.7
	52.2067	23706.7			52.2067	23683.5			52.2067	30645.4
	52.2397	23899.9			52.2397	23194.6			52.2397	30315.5
	52.2727	23778.5			52.2727	23030.5			52.2727	30501.3
	52.3057	23906.6			52.3057	23407.7			52.3057	30871.6
	52.3387	23653.6			52.3387	23433.7			52.3387	30337.7
	52.3717	23910.8			52.3717	23084			52.3717	30138.7
	52.4047	24007.3			52.4047	23183.8			52.4047	30349.6
	52.4377	23987.5			52.4377	23082.5			52.4377	30333.1
	52.4707	23803			52.4707	23050			52.4707	30538.3
	52.5037	23598.8			52.5037	23049			52.5037	30565.8
	52.5367	23787			52.5367	23405.5			52.5367	30434.6
	52.5697	23729.5			52.5697	23165.3			52.5697	30397.6
	52.6027	23629.7			52.6027	23285.2			52.6027	30294.5
	52.6357	23721.3			52.6357	23100.7			52.6357	30597.5
	52.6687	23783.2			52.6687	22973.8			52.6687	30290.9
	52.7017	23788.2			52.7017	22899.4			52.7017	30250
	52.7347	23776.6			52.7347	22934.1			52.7347	30266.1
	52.7677	23718.2			52.7677	22996.5			52.7677	30506.4
	52.8007	23809.5			52.8007	23154.2			52.8007	30434.9
	52.8337	23715.4			52.8337	22973.6			52.8337	30267.6
	52.8667	23707.9			52.8667	22881.3			52.8667	30190.8
	52.8997	23714.3			52.8997	22945.9			52.8997	30132.5
	52.9327	23638.7			52.9327	23045.5			52.9327	30299.7
	52.9657	23684.9			52.9657	23046.7			52.9657	30387.7
	52.9987	23707.1			52.9987	22985.9			52.9987	30267.2
	53.0317	23540.5			53.0317	22821.1			53.0317	30193.2
	53.0647	23445.7			53.0647	22883.1			53.0647	30188.1
	53.0977	23614.2			53.0977	22946.7			53.0977	30155
	53.1307	23675.4			53.1307	22876.8			53.1307	30269.2
	53.1637	23516.4			53.1637	22788.5			53.1637	30418.9
	53.1967	23502.8			53.1967	22854.3			53.1967	30272.1
	53.2297	23623			53.2297	22972.4			53.2297	30259.3
	53.2627	23520.5			53.2627	22990.3			53.2627	30356.7
	53.2957	23459.2			53.2957	22995.8			53.2957	30393.8
	53.3287	23530.9			53.3287	22946.9			53.3287	30346.2
	53.3617	23666.6			53.3617	22798.1			53.3617	30232
	53.3947	23708.8			53.3947	22770.7			53.3947	30245.2
	53.4277	23566.2			53.4277	22870.6			53.4277	30350.4
	53.4607	23611			53.4607	22975.8			53.4607	30368.8
	53.4937	23578.3			53.4937	22960.5			53.4937	30259.1
	53.5267	23479.4			53.5267	22880.4			53.5267	30303.1
	53.5597	23565			53.5597	22990.6			53.5597	30440.6
	53.5927	23525.3			53.5927	22810.3			53.5927	30390.7
	53.6257	23376.7			53.6257	22605.1			53.6257	30280.4
	53.6587	23369.2			53.6587	22711.8			53.6587	30354
	53.6917	23471.6			53.6917	22710.8			53.6917	30077.4
	53.7247	23559.3			53.7247	22838.4			53.7247	30146.4
	53.7577	23750.6			53.7577	23085.9			53.7577	30130.6
	53.7907	23644.4			53.7907	23082			53.7907	30152
	53.8237	23474.4			53.8237	22708.2			53.8237	30157.2
	53.8567	23492			53.8567	22717.6			53.8567	30114.3
	53.8897	23538.9			53.8897	22909.7			53.8897	29881.5
	53.9227	23464.9			53.9227	22788.7			53.9227	30083
	53.9557	23568.5			53.9557	22852			53.9557	29850.5
	53.9887	23399.4			53.9887	22540.6			53.9887	29789.2
	54.0217	23329.7			54.0217	22893			54.0217	30081.9
	54.0547	23558.6			54.0547	22773.6			54.0547	30147
	54.0877	23199.8			54.0877	22969.3			54.0877	29816.3
	54.1207	23299.6			54.1207	22900.7			54.1207	29856.9
	54.1537	23606.6			54.1537	22833.7			54.1537	29750.2
	54.1867	23244.5			54.1867	22968.2			54.1867	29718.5
	54.2197	23308.7			54.2197	22881.3			54.2197	29687.7
	54.2527	23342.1			54.2527	22684.4			54.2527	29903.3
	54.2857	23344.6			54.2857	22560.4			54.2857	29957.6
	54.3187	23224.5			54.3187	22759.7			54.3187	29917.4
	54.3517	23537.2			54.3517	22827.8			54.3517	29967.7
	54.3847	23330.9			54.3847	22823.4			54.3847	29737.6
	54.4177	23292.4			54.4177	22995.6			54.4177	29484.2
	54.4507	23388.8			54.4507	22678.8			54.4507	29897.7
	54.4837	23214			54.4837	22435.1			54.4837	29640
	54.5167	23273.9			54.5167	22598.5			54.5167	29845.5
	54.5497	23592.4			54.5497	22887			54.5497	29862.7
	54.5827	23270.6			54.5827	22690.1			54.5827	29894.3
	54.6157	23170.1			54.6157	22558.4			54.6157	29731.5
	54.6487	23142.7			54.6487	22689.7			54.6487	29640.1
	54.6817	23435.9			54.6817	22719.9			54.6817	29366
	54.7147	23252.6			54.7147	22721.5			54.7147	29919.7
	54.7477	23374			54.7477	22784.5			54.7477	29570.8
	54.7807	23534			54.7807	22618.4			54.7807	29482.1
	54.8137	23458.4			54.8137	22706.7			54.8137	29817.2
	54.8467	23315.9			54.8467	22766.3			54.8467	29721.1
	54.8797	23397.6			54.8797	22749.3			54.8797	29746.9
	54.9127	23455.6			54.9127	22572.3			54.9127	29428.6
	54.9457	23356.8			54.9457	22558.4			54.9457	29926.6
	54.9787	23056.3			54.9787	22785.1			54.9787	29772
	55.0117	23266.2			55.0117	22620.6			55.0117	29757.4
	55.0447	23415.8			55.0447	22653.1			55.0447	29553.4
	55.0777	23334			55.0777	22484.4			55.0777	29703.2
	55.1107	23488.1			55.1107	22651.5			55.1107	29693.9
	55.1437	23509.1			55.1437	22698.8			55.1437	29747.9
	55.1767	23590			55.1767	22737.5			55.1767	29622.1
	55.2097	23393.8			55.2097	22737			55.2097	29822.3
	55.2427	23344			55.2427	22529.5			55.2427	29552.6
	55.2757	23172.2			55.2757	22486.8			55.2757	29597.5
	55.3087	23187.2			55.3087	22503.8			55.3087	29639
	55.3417	23096.1			55.3417	22710			55.3417	29571.8
	55.3747	22984.3			55.3747	22920.7			55.3747	29510.2
	55.4077	23138.7			55.4077	22776.5			55.4077	29608.1
	55.4407	23182.4			55.4407	22532.7			55.4407	29666.8
	55.4737	23112.5			55.4737	22573.9			55.4737	29599.7
	55.5067	23213.3			55.5067	22623.6			55.5067	29526.6
	55.5397	23209.8			55.5397	22688.1			55.5397	29512.5
	55.5727	23366			55.5727	22610.2			55.5727	29294
	55.6057	23306.5			55.6057	22546			55.6057	29318.1
	55.6387	23381.1			55.6387	22590.2			55.6387	29253
	55.6717	23249.5			55.6717	22537.4			55.6717	29251.7
	55.7047	23177.7			55.7047	22732.7			55.7047	29388.5
	55.7377	23094			55.7377	22625.8			55.7377	29319.6
	55.7707	23080.3			55.7707	22400.5			55.7707	29367.2
	55.8037	23225.1			55.8037	22474.6			55.8037	29345.1
	55.8367	23319.3			55.8367	22554			55.8367	29490.2
	55.8697	23255.4			55.8697	22602.2			55.8697	29441.5
	55.9027	23101.2			55.9027	22577			55.9027	29422.8
	55.9357	23046.6			55.9357	22458.9			55.9357	29590.7
	55.9687	23123.5			55.9687	22494.9			55.9687	29416.5
	56.0017	23186.6			56.0017	22471.8			56.0017	29250.6
	56.0347	23065.1			56.0347	22387.4			56.0347	29192.9
	56.0677	23007.8			56.0677	22450			56.0677	29260.6
	56.1007	23085.6			56.1007	22460.3			56.1007	29251.8
	56.1337	23077.4			56.1337	22492.9			56.1337	29161.1
	56.1667	23085.9			56.1667	22380.2			56.1667	29218.9
	56.1997	23018.2			56.1997	22371.8			56.1997	29237.3
	56.2327	22920.4			56.2327	22550			56.2327	29185.4
	56.2657	23085.5			56.2657	22443.1			56.2657	29185.2
	56.2987	23150.4			56.2987	22455.2			56.2987	29439.3
	56.3317	23018.4			56.3317	22528.3			56.3317	29443.8
	56.3647	23281.7			56.3647	22644.5			56.3647	29281.9
	56.3977	23076.9			56.3977	22608.7			56.3977	29067.3
	56.4307	23049			56.4307	22517.5			56.4307	29119.6
	56.4637	23221.4			56.4637	22460.4			56.4637	29220.8
	56.4967	23154			56.4967	22517.1			56.4967	29283
	56.5297	23189.7			56.5297	22579.3			56.5297	29302.2
	56.5627	23114.5			56.5627	22376.2			56.5627	29339.5
	56.5957	23130.1			56.5957	22443.3			56.5957	29066.5
	56.6287	23117			56.6287	22473.3			56.6287	29101
	56.6617	23075.3			56.6617	22370.8			56.6617	29068.2
	56.6947	22973.6			56.6947	22220.4			56.6947	29103.9
	56.7277	22995.4			56.7277	22341.6			56.7277	29153.3
	56.7607	23092.4			56.7607	22481.4			56.7607	29004.5
	56.7937	22997.2			56.7937	22382.2			56.7937	29209.4
	56.8267	23175			56.8267	22551.1			56.8267	29259
	56.8597	23338.9			56.8597	22276.1			56.8597	29051.4
	56.8927	23132.8			56.8927	22702.3			56.8927	29071.7
	56.9257	22938.4			56.9257	22332.8			56.9257	29340.9
	56.9587	23007.3			56.9587	22513.9			56.9587	29284.7
	56.9917	23326.6			56.9917	22338.3			56.9917	29260.3
	57.0247	23079.6			57.0247	22433.5			57.0247	29355.8
	57.0577	23091.7			57.0577	22359.6			57.0577	29018
	57.0907	23038.8			57.0907	22052.8			57.0907	28898.7
	57.1237	22945.5			57.1237	22482.9			57.1237	28865.6
	57.1567	23032			57.1567	22344.3			57.1567	28971.7
	57.1897	23116.8			57.1897	22420.5			57.1897	29088.1
	57.2227	23084.8			57.2227	22419.1			57.2227	29026.1
	57.2557	22997.5			57.2557	22659.3			57.2557	29080.7
	57.2887	22699.9			57.2887	22304			57.2887	28980.2
	57.3217	23100.6			57.3217	22576.4			57.3217	28928.3
	57.3547	22931.9			57.3547	22514.8			57.3547	28969.7
	57.3877	23096.9			57.3877	22512.7			57.3877	29158.6
	57.4207	23160.2			57.4207	22264.1			57.4207	29110.1
	57.4537	23071.4			57.4537	22765.8			57.4537	28980.5
	57.4867	23016.9			57.4867	22415			57.4867	29050.1
	57.5197	23111.2			57.5197	22499.7			57.5197	28946.1
	57.5527	23042.6			57.5527	22505.1			57.5527	28864.9
	57.5857	22947.7			57.5857	22634			57.5857	28869.8
	57.6187	22808.2			57.6187	22293.2			57.6187	29037.6
	57.6517	22968.6			57.6517	22392.1			57.6517	29076.8
	57.6847	22947.4			57.6847	22478.8			57.6847	29056
	57.7177	22786.8			57.7177	22552.7			57.7177	28953.6
	57.7507	22824.8			57.7507	22480.9			57.7507	28995.4
	57.7837	23012.7			57.7837	22335.3			57.7837	28954.8
	57.8167	23069.1			57.8167	22303.7			57.8167	28741.3
	57.8497	22935.2			57.8497	22188.2			57.8497	28995.9
	57.8827	23109.8			57.8827	22126.6			57.8827	28893.9
	57.9157	23010.1			57.9157	22549.3			57.9157	29162.3
	57.9487	22861.2			57.9487	22436.9			57.9487	28905.8
	57.9817	22962.9			57.9817	22509.6			57.9817	28779.4
	58.0147	23010.4			58.0147	22513.4			58.0147	28904.3
	58.0477	22956.8			58.0477	22394.1			58.0477	29140.3
	58.0807	22901.8			58.0807	22412.5			58.0807	28919.5
	58.1137	22829.4			58.1137	22439.2			58.1137	28868.6
	58.1467	22887.5			58.1467	22288.8			58.1467	29012.1
	58.1797	23073			58.1797	22315.5			58.1797	28984.7
	58.2127	22968.7			58.2127	22481			58.2127	28927
	58.2457	22951.6			58.2457	22397.4			58.2457	28932.1
	58.2787	23042.2			58.2787	22306.9			58.2787	28986.1
	58.3117	23110.6			58.3117	22361.3			58.3117	28855.6
	58.3447	23093.5			58.3447	22353			58.3447	28700.4
	58.3777	23016.9			58.3777	22473.2			58.3777	28662.4
	58.4107	22840.5			58.4107	22623.4			58.4107	28801.9
	58.4437	22843.9			58.4437	22557.7			58.4437	28784.1
	58.4767	23009.6			58.4767	22282.3			58.4767	28818.6
	58.5097	22887.3			58.5097	22148.9			58.5097	29021.3
	58.5427	22863.2			58.5427	22209.4			58.5427	29016.4
	58.5757	22929.3			58.5757	22416.6			58.5757	28801.4
	58.6087	22997.7			58.6087	22658.8			58.6087	28695.4
	58.6417	23184.1			58.6417	22636.6			58.6417	28899.2
	58.6747	23023.2			58.6747	22493.9			58.6747	29008.5
	58.7077	22831.8			58.7077	22282.9			58.7077	28790.2
	58.7407	22914.1			58.7407	22211.8			58.7407	28631.2
	58.7737	22956.1			58.7737	22289.9			58.7737	28684.9
	58.8067	22990.4			58.8067	22228.1			58.8067	28585.2
	58.8397	22985.1			58.8397	22244.8			58.8397	28562.9
	58.8727	22820.5			58.8727	22394.7			58.8727	28728.3
	58.9057	22881.4			58.9057	22572.2			58.9057	28741
	58.9387	22922.6			58.9387	22421.4			58.9387	28897.3
	58.9717	22900.4			58.9717	22312.2			58.9717	28883.4
	59.0047	22902.3			59.0047	22322.7			59.0047	28894.1
	59.0377	22971.7			59.0377	22458.7			59.0377	28890.1
	59.0707	22789.8			59.0707	22454.1			59.0707	28786.9
	59.1037	22900.9			59.1037	22323.1			59.1037	28819.8
	59.1367	23043.6			59.1367	22228			59.1367	28906.1
	59.1697	23095.9			59.1697	22335.6			59.1697	28629.4
	59.2027	23116.8			59.2027	22143.4			59.2027	28674.8
	59.2357	22910.4			59.2357	22418.9			59.2357	28659.2
	59.2687	22908.5			59.2687	22263.9			59.2687	28854.2
	59.3017	22959.9			59.3017	22331.9			59.3017	28810.3
	59.3347	22822.6			59.3347	22178.8			59.3347	28766.2
	59.3677	22824.3			59.3677	22112.1			59.3677	28850.6
	59.4007	22777.4			59.4007	22364.6			59.4007	28611.8
	59.4337	22997.4			59.4337	22663.7			59.4337	28714.7
	59.4667	23032.6			59.4667	22455			59.4667	28741.5
	59.4997	22696.7			59.4997	22387.5			59.4997	28499.3
	59.5327	22689			59.5327	22252.7			59.5327	28581.5
	59.5657	23015.2			59.5657	22273.5			59.5657	28924.7
	59.5987	22745.1			59.5987	22342.5			59.5987	28387.1
	59.6317	22866.2			59.6317	22421.3			59.6317	29085.4
	59.6647	22758.7			59.6647	22368.7			59.6647	28882
	59.6977	22852.9			59.6977	22261.3			59.6977	28775.6
	59.7307	22811.6			59.7307	22384.4			59.7307	28515.7
	59.7637	22757.8			59.7637	22139.7			59.7637	28736
	59.7967	22884.2			59.7967	21957.1			59.7967	28560.6
	59.8297	23196.4			59.8297	22377.8			59.8297	28967.8
	59.8627	22970.1			59.8627	22460.3			59.8627	28843.1
	59.8957	23067.5			59.8957	22094.8			59.8957	28674.2
	59.9287	23238.1			59.9287	22320.6			59.9287	28770.8
	59.9617	22861.2			59.9617	22479.7			59.9617	28853.3
	59.9947	22696.1			59.9947	22601.8			59.9947	28725
	60.0277	22799.1			60.0277	22496.6			60.0277	28625.4
	60.0607	22774.8			60.0607	22274.7			60.0607	28640
	60.0937	22944.9			60.0937	22289.4			60.0937	28605
	60.1267	22921.3			60.1267	22287.8			60.1267	28613.3
	60.1597	22913.8			60.1597	22240			60.1597	28876.4
	60.1927	23057.7			60.1927	22338.1			60.1927	28830.8
	60.2257	22921.9			60.2257	22387.1			60.2257	28559.8
	60.2587	22817.8			60.2587	22287.1			60.2587	28612.5
	60.2917	22812.8			60.2917	22114.9			60.2917	28775.1
	60.3247	22557.3			60.3247	22227.2			60.3247	28658.7
	60.3577	22903.9			60.3577	22422.3			60.3577	28601.8
	60.3907	22824.9			60.3907	22230.8			60.3907	28647
	60.4237	22759			60.4237	22125.6			60.4237	28642
	60.4567	22904.5			60.4567	22075.1			60.4567	28457.2
	60.4897	22977.3			60.4897	22305			60.4897	28641.6
	60.5227	22858.8			60.5227	22378.1			60.5227	28686.3
	60.5557	22830.8			60.5557	22317.8			60.5557	28664.8
	60.5887	22746.8			60.5887	22254.3			60.5887	28603
	60.6217	22832.2			60.6217	22343.2			60.6217	28539.6
	60.6547	22841.6			60.6547	22401.2			60.6547	28456.5
	60.6877	22811.1			60.6877	22302.9			60.6877	28460.7
	60.7207	22795.3			60.7207	22308.9			60.7207	28629.5
	60.7537	22758.3			60.7537	22254.8			60.7537	28420.3
	60.7867	22639.4			60.7867	22156.7			60.7867	28381.9
	60.8197	22832.7			60.8197	22066			60.8197	28549.7
	60.8527	22843.3			60.8527	22163.2			60.8527	28536.7
	60.8857	22605.6			60.8857	22268.2			60.8857	28447
	60.9187	22689.8			60.9187	22339.2			60.9187	28341.1
	60.9517	22827			60.9517	22330			60.9517	28540.4
	60.9847	22801.7			60.9847	22305.2			60.9847	28536
	61.0177	22825.3			61.0177	22463.7			61.0177	28410.7
	61.0507	22808.1			61.0507	22432.5			61.0507	28432.9
	61.0837	22702.5			61.0837	22386.4			61.0837	28465.6
	61.1167	22729.4			61.1167	22334.6			61.1167	28498
	61.1497	22662.6			61.1497	22268.3			61.1497	28449.4
	61.1827	22600.6			61.1827	22283.1			61.1827	28496.8
	61.2157	22681.8			61.2157	22260.3			61.2157	28545.7
	61.2487	22773.1			61.2487	22231.8			61.2487	28407.3
	61.2817	22822.5			61.2817	22255.7			61.2817	28405.1
	61.3147	22750.7			61.3147	22421.5			61.3147	28597.5
	61.3477	22867.9			61.3477	22381.4			61.3477	28511.9
	61.3807	22929			61.3807	22237.1			61.3807	28421.6
	61.4137	22788.1			61.4137	22229.2			61.4137	28457.7
	61.4467	22770.1			61.4467	22193.5			61.4467	28229.7
	61.4797	22849.6			61.4797	22270.8			61.4797	28389.5
	61.5127	22808.8			61.5127	22366.5			61.5127	28291.2
	61.5457	22751.2			61.5457	22181.5			61.5457	28265.9
	61.5787	22800.7			61.5787	22271.6			61.5787	28329.5
	61.6117	22629.5			61.6117	22111			61.6117	28292.6
	61.6447	22814.1			61.6447	22181.7			61.6447	28340.1
	61.6777	22634.2			61.6777	22426.5			61.6777	28197.1
	61.7107	22620.4			61.7107	22415.3			61.7107	28207.4
	61.7437	22688.4			61.7437	22213.3			61.7437	28263.1
	61.7767	22651.1			61.7767	22218.3			61.7767	28536.3
	61.8097	22647.5			61.8097	22144			61.8097	28547.1
	61.8427	22836.9			61.8427	22359.1			61.8427	28497.2
	61.8757	22859.5			61.8757	22403.4			61.8757	28295.8
	61.9087	22570.4			61.9087	22186.4			61.9087	28350.5
	61.9417	22693			61.9417	22267			61.9417	28452.3
	61.9747	22764.7			61.9747	22527.4			61.9747	28189.8
	62.0077	22640.8			62.0077	22167.6			62.0077	28485.2
	62.0407	22574.6			62.0407	22160.5			62.0407	28611.2
	62.0737	22373.6			62.0737	22096.9			62.0737	28212.9
	62.1067	22468.2			62.1067	22423.6			62.1067	28293.8
	62.1397	22514.9			62.1397	22301.7			62.1397	28293.6
	62.1727	22745.2			62.1727	22085.1			62.1727	28506.6
	62.2057	22893			62.2057	22233.5			62.2057	28167.8
	62.2387	22787.3			62.2387	22037.7			62.2387	28496.3
	62.2717	22816.6			62.2717	22104.9			62.2717	28333.9
	62.3047	22600.6			62.3047	22261.5			62.3047	28192.3
	62.3377	22761			62.3377	22378.3			62.3377	28615.1
	62.3707	22681.6			62.3707	22228.4			62.3707	28460.4
	62.4037	22608.9			62.4037	22286.7			62.4037	28505.7
	62.4367	22715.6			62.4367	22157			62.4367	28276.8
	62.4697	22552.5			62.4697	22256.6			62.4697	28417.3
	62.5027	22622.3			62.5027	22270			62.5027	28246.8
	62.5357	22668.7			62.5357	22186.8			62.5357	28413.4
	62.5687	22645.4			62.5687	22272.7			62.5687	28316.1
	62.6017	22594.6			62.6017	22194.4			62.6017	28001.3
	62.6347	22593.3			62.6347	22338.3			62.6347	28301.1
	62.6677	22857.4			62.6677	22176.9			62.6677	28465.7
	62.7007	22729.4			62.7007	22069.7			62.7007	28188.6
	62.7337	22628			62.7337	22094.7			62.7337	28219.2
	62.7667	22729.1			62.7667	22225.1			62.7667	28094.7
	62.7997	22766.7			62.7997	22197.7			62.7997	28187.3
	62.8327	22684.4			62.8327	22254.7			62.8327	28252.2
	62.8657	22475.1			62.8657	22162.1			62.8657	28218.9
	62.8987	22476.5			62.8987	22134			62.8987	28310.4
	62.9317	22620.8			62.9317	22060.5			62.9317	28056.4
	62.9647	22664			62.9647	22093.3			62.9647	28286.5
	62.9977	22586.5			62.9977	22269			62.9977	28282.3
	63.0307	22593.2			63.0307	22225.4			63.0307	28157.2
	63.0637	22574.3			63.0637	22420.8			63.0637	28404.9
	63.0967	22556.6			63.0967	22071.3			63.0967	28438.2
	63.1297	22651.7			63.1297	22295.9			63.1297	28418.7
	63.1627	22785			63.1627	22368.4			63.1627	28220.7
	63.1957	22656			63.1957	22147.9			63.1957	28348.8
	63.2287	22609			63.2287	22019.3			63.2287	28200.5
	63.2617	22602.8			63.2617	22066.5			63.2617	28435.9
	63.2947	22600.5			63.2947	22349.2			63.2947	28483.8
	63.3277	22481.3			63.3277	22344.3			63.3277	28126.7
	63.3607	22558.5			63.3607	22154.1			63.3607	28105.9
	63.3937	22722.5			63.3937	22243.8			63.3937	28073.4
	63.4267	22696			63.4267	22186.4			63.4267	28209.4
	63.4597	22501.8			63.4597	22121.5			63.4597	28113.1
	63.4927	22557.5			63.4927	22105.5			63.4927	28135.9
	63.5257	22721.8			63.5257	22127.6			63.5257	28016.5
	63.5587	22700.2			63.5587	22178.7			63.5587	28098.5
	63.5917	22612.4			63.5917	22173.4			63.5917	28064.5
	63.6247	22597.6			63.6247	22224.2			63.6247	28069.5
	63.6577	22623.9			63.6577	22155.1			63.6577	28300.3
	63.6907	22625			63.6907	22061.2			63.6907	28398.6
	63.7237	22514.6			63.7237	22020.7			63.7237	28270.5
	63.7567	22544.7			63.7567	22067.8			63.7567	28051.5
	63.7897	22703.7			63.7897	22166			63.7897	28170.5
	63.8227	22674.4			63.8227	22181.1			63.8227	28221.3
	63.8557	22556.7			63.8557	22176.3			63.8557	27925.3
	63.8887	22602.9			63.8887	22116.8			63.8887	27984.6
	63.9217	22610.7			63.9217	22257.3			63.9217	28219.3
	63.9547	22491.4			63.9547	22429.1			63.9547	28225.3
	63.9877	22543.5			63.9877	22226.6			63.9877	28206.4
	64.0207	22607.8			64.0207	22163.7			64.0207	28123.8
	64.0537	22581.3			64.0537	22321.8			64.0537	28034.8
	64.0867	22407.8			64.0867	22214.8			64.0867	28059.9
	64.1197	22512.4			64.1197	22160.7			64.1197	28177.5
	64.1527	22606.3			64.1527	22283.3			64.1527	27972.7
	64.1857	22552.8			64.1857	22063.7			64.1857	28089.7
	64.2187	22530			64.2187	21990.4			64.2187	28147.5
	64.2517	22678.7			64.2517	22174.2			64.2517	28098.8
	64.2847	22700.4			64.2847	22327.3			64.2847	28122.2
	64.3177	22617.7			64.3177	22251			64.3177	28050.5
	64.3507	22495.4			64.3507	22023.5			64.3507	28023.7
	64.3837	22479.1			64.3837	22168.4			64.3837	28079.2
	64.4167	22423.6			64.4167	21993.7			64.4167	28254
	64.4497	22647.6			64.4497	22029.9			64.4497	28046.5
	64.4827	22748.3			64.4827	22232.2			64.4827	27993.7
	64.5157	22584.1			64.5157	22370.7			64.5157	28150.7
	64.5487	22546.2			64.5487	22046.6			64.5487	28113.5
	64.5817	22403.6			64.5817	22138			64.5817	28403.1
	64.6147	22400.6			64.6147	22126.4			64.6147	28422
	64.6477	22380			64.6477	22200.3			64.6477	28179
	64.6807	22555.6			64.6807	22024.4			64.6807	28092.6
	64.7137	22468.7			64.7137	22108.8			64.7137	28256.4
	64.7467	22468.4			64.7467	22223.9			64.7467	28231
	64.7797	22558.5			64.7797	22082.2			64.7797	27989.9
	64.8127	22429.7			64.8127	22041.7			64.8127	28000
	64.8457	22493			64.8457	21966.3			64.8457	27940.3
	64.8787	22347.8			64.8787	22195.2			64.8787	28197.2
	64.9117	22444.7			64.9117	22103.2			64.9117	28102
	64.9447	22530.2			64.9447	22018			64.9447	28212.9
	64.9777	22380.7			64.9777	22171.1			64.9777	27858.8
	65.0107	22514.7			65.0107	22489.6			65.0107	28107.6
	65.0437	22611.7			65.0437	22339.3			65.0437	28342.7
	65.0767	22347.7			65.0767	22155.4			65.0767	28601.4
	65.1097	22763.3			65.1097	22331.2			65.1097	28186.5
	65.1427	22625			65.1427	22229.8			65.1427	28107
	65.1757	22197.8			65.1757	22217.9			65.1757	28190.9
	65.2087	22636.9			65.2087	22160.4			65.2087	28100.4
	65.2417	22447.4			65.2417	22179.9			65.2417	28151
	65.2747	22555.3			65.2747	22185.2			65.2747	28184.9
	65.3077	22334.8			65.3077	22053.8			65.3077	28312
	65.3407	22507.2			65.3407	22073.5			65.3407	28139.3
	65.3737	22390			65.3737	22202.9			65.3737	28183.3
	65.4067	22622.1			65.4067	22177.5			65.4067	28416.9
	65.4397	22614.5			65.4397	22036.8			65.4397	28316.8
	65.4727	22376.7			65.4727	22174.8			65.4727	28148
	65.5057	22307.1			65.5057	22073.2			65.5057	28204.4
	65.5387	22512.1			65.5387	22221.3			65.5387	28354.6
	65.5717	22662.9			65.5717	22289.9			65.5717	28292.2
	65.6047	22683.3			65.6047	22240.2			65.6047	28245.1
	65.6377	22608			65.6377	22182.4			65.6377	28129.1
	65.6707	22636.7			65.6707	22463.9			65.6707	28505.4
	65.7037	22341.3			65.7037	22445.2			65.7037	28622.6
	65.7367	22465.5			65.7367	22695.3			65.7367	28540
	65.7697	22659.6			65.7697	22336.6			65.7697	28790.1
	65.8027	22733.7			65.8027	22512.2			65.8027	28897.7
	65.8357	22604.2			65.8357	22489.8			65.8357	29044.9
	65.8687	22567.1			65.8687	22588.4			65.8687	29103.8
	65.9017	22673.4			65.9017	22526			65.9017	28982
	65.9347	22599.5			65.9347	22501.4			65.9347	28863.1
	65.9677	22705.7			65.9677	22473.4			65.9677	28762
	66.0007	22658.6			66.0007	22436.3			66.0007	28522.6
	66.0337	22826.5			66.0337	22417.4			66.0337	28537.5
	66.0667	22826.7			66.0667	22334.3			66.0667	28388.7
	66.0997	22812			66.0997	22147.2			66.0997	28198.5
	66.1327	22708.9			66.1327	22187.7			66.1327	28265
	66.1657	22601.6			66.1657	22309.7			66.1657	28475.3
	66.1987	22554.8			66.1987	22298.9			66.1987	28417
	66.2317	22663			66.2317	22163.7			66.2317	28244.5
	66.2647	22683.8			66.2647	22181.2			66.2647	28163.9
	66.2977	22546.3			66.2977	22219.8			66.2977	28206.5
	66.3307	22540.1			66.3307	22117.1			66.3307	28186.1
	66.3637	22592.3			66.3637	22067.7			66.3637	28005.5
	66.3967	22509.5			66.3967	22049.7			66.3967	27998.1
	66.4297	22480.1			66.4297	21993.2			66.4297	28014.6
	66.4627	22545.2			66.4627	21983.2			66.4627	27968.5
	66.4957	22520.4			66.4957	22083.5			66.4957	27998.9
	66.5287	22477.2			66.5287	22102.2			66.5287	28060
	66.5617	22459.7			66.5617	22025			66.5617	28229.5
	66.5947	22422.3			66.5947	22085.1			66.5947	28329
	66.6277	22435.1			66.6277	22145.2			66.6277	28208.3
	66.6607	22583			66.6607	22183.1			66.6607	28031.5
	66.6937	22466.2			66.6937	22176.8			66.6937	28100.5
	66.7267	22389.4			66.7267	22022.4			66.7267	28105.7
	66.7597	22349.4			66.7597	22143.9			66.7597	28016.4
	66.7927	22377.1			66.7927	22161.3			66.7927	28122.7
	66.8257	22557.1			66.8257	22115.2			66.8257	28110.6
	66.8587	22363.9			66.8587	22004			66.8587	28273.8
	66.8917	22488.8			66.8917	21807.7			66.8917	28162.8
	66.9247	22446.2			66.9247	22064.1			66.9247	28069.2
	66.9577	22433.2			66.9577	22146.7			66.9577	28071.1
	66.9907	22428.3			66.9907	22164.4			66.9907	27859.2
	67.0237	22492.8			67.0237	22183.7			67.0237	27916.8
	67.0567	22331.2			67.0567	22040.7			67.0567	28106.9
	67.0897	22393.6			67.0897	22027.8			67.0897	28015.8
	67.1227	22375.7			67.1227	22119.5			67.1227	27828.1
	67.1557	22470			67.1557	22079.4			67.1557	27804.2
	67.1887	22407			67.1887	21914.2			67.1887	28076.3
	67.2217	22306.8			67.2217	22129.6			67.2217	27981.3
	67.2547	22379.5			67.2547	21962.3			67.2547	27871.4
	67.2877	22363.3			67.2877	22017.9			67.2877	28047.5
	67.3207	22386.6			67.3207	21932.9			67.3207	27935.4
	67.3537	22474.8			67.3537	21939.7			67.3537	27898.3
	67.3867	22455.1			67.3867	22029.7			67.3867	27965.4
	67.4197	22373.7			67.4197	21916.2			67.4197	27882.8
	67.4527	22514.6			67.4527	21871.9			67.4527	27860.1
	67.4857	22230			67.4857	22148.8			67.4857	28052.4
	67.5187	22381.7			67.5187	22107.6			67.5187	27916.8
	67.5517	22311.3			67.5517	22212.1			67.5517	27799.6
	67.5847	22395.7			67.5847	22062.7			67.5847	28025.7
	67.6177	22554.6			67.6177	22102.9			67.6177	27948.3
	67.6507	22336			67.6507	22132.4			67.6507	27833.6
	67.6837	22527.6			67.6837	21640.2			67.6837	27694.7
	67.7167	22359			67.7167	22110.3			67.7167	27808.5
	67.7497	22354.8			67.7497	21682.1			67.7497	27970.7
	67.7827	22651.6			67.7827	21817.3			67.7827	28029.1
	67.8157	22467.8			67.8157	21897.6			67.8157	28063.3
	67.8487	22374.6			67.8487	21872.4			67.8487	27763.8
	67.8817	22456.5			67.8817	22143.3			67.8817	27677.6
	67.9147	22528.3			67.9147	22019.9			67.9147	27799.2
	67.9477	22448.2			67.9477	22019.7			67.9477	27817.4
	67.9807	22607.4			67.9807	22196.9			67.9807	27906.8
	68.0137	22444.8			68.0137	21978.7			68.0137	27959.2
	68.0467	22474.1			68.0467	22014.2			68.0467	27899.6
	68.0797	22457.7			68.0797	22147.7			68.0797	27907.7
	68.1127	22342.5			68.1127	21848.7			68.1127	27765.1
	68.1457	22451.3			68.1457	22066.8			68.1457	27769.5
	68.1787	22543.6			68.1787	21986.3			68.1787	27842.2
	68.2117	22505.2			68.2117	22097.8			68.2117	27743
	68.2447	22554.2			68.2447	21839.8			68.2447	27578.9
	68.2777	22397.7			68.2777	21872			68.2777	27825.6
	68.3107	22384.4			68.3107	21987.4			68.3107	27719
	68.3437	22413.8			68.3437	21722			68.3437	27745.5
	68.3767	22584.2			68.3767	21990.2			68.3767	27615.3
	68.4097	22442.8			68.4097	22034.5			68.4097	27800.9
	68.4427	22416.4			68.4427	22070.8			68.4427	27660.7
	68.4757	22489.1			68.4757	22005.1			68.4757	27692.6
	68.5087	22385			68.5087	21900			68.5087	27697.9
	68.5417	22403.6			68.5417	21952.8			68.5417	27725
	68.5747	22460.2			68.5747	21845.1			68.5747	27739.5
	68.6077	22457.7			68.6077	21965.9			68.6077	27758.9
	68.6407	22417.8			68.6407	21944.6			68.6407	27672.8
	68.6737	22460.7			68.6737	21908.6			68.6737	27746.4
	68.7067	22451.4			68.7067	21983.4			68.7067	27823.3
	68.7397	22259.7			68.7397	21960.8			68.7397	27730.6
	68.7727	22345.3			68.7727	21987			68.7727	27572.8
	68.8057	22423.8			68.8057	21995.9			68.8057	27667.3
	68.8387	22306.9			68.8387	22056.4			68.8387	27815.7
	68.8717	22461.7			68.8717	22142.6			68.8717	27802.2
	68.9047	22587.1			68.9047	22049			68.9047	27882.5
	68.9377	22504.1			68.9377	22166			68.9377	27968.8
	68.9707	22445.4			68.9707	22117.3			68.9707	27857.1
	69.0037	22311.6			69.0037	21974.4			69.0037	27886.9
	69.0367	22256.8			69.0367	22023.7			69.0367	27899.4
	69.0697	22445.3			69.0697	21910.8			69.0697	27842.8
	69.1027	22561.2			69.1027	22050.9			69.1027	28004.2
	69.1357	22581.1			69.1357	22167.7			69.1357	27895.3
	69.1687	22493			69.1687	21983.6			69.1687	27668
	69.2017	22282.7			69.2017	22042.9			69.2017	27770.6
	69.2347	22382			69.2347	22102.8			69.2347	27856.5
	69.2677	22400.1			69.2677	21969.8			69.2677	27798.8
	69.3007	22282.7			69.3007	22029.9			69.3007	27906.4
	69.3337	22353.6			69.3337	22079			69.3337	27980.3
	69.3667	22347.3			69.3667	22028.5			69.3667	27694.7
	69.3997	22367			69.3997	21991.9			69.3997	27590.3
	69.4327	22176.5			69.4327	22079.1			69.4327	27739.1
	69.4657	22409.8			69.4657	22222.7			69.4657	27772.2
	69.4987	22314.3			69.4987	22067.7			69.4987	27703
	69.5317	22247.6			69.5317	22058.4			69.5317	27856.8
	69.5647	22273.1			69.5647	22149.3			69.5647	27903.2
	69.5977	22133.1			69.5977	22064.7			69.5977	27742.9
	69.6307	22205.4			69.6307	21919.4			69.6307	27626.3
	69.6637	22489.2			69.6637	22179.7			69.6637	27832.7
	69.6967	22456.1			69.6967	22044.8			69.6967	27760.7
	69.7297	22381.1			69.7297	22067.5			69.7297	28077.5
	69.7627	22232.5			69.7627	22132.9			69.7627	27902.8
	69.7957	22429.4			69.7957	22089.7			69.7957	27904.1
	69.8287	22390.7			69.8287	22153.9			69.8287	27865
	69.8617	22526.3			69.8617	22016.2			69.8617	27877.9
	69.8947	22334.3			69.8947	21934.8			69.8947	27568.9
	69.9277	22249.7			69.9277	21884			69.9277	27771.9
	69.9607	22266.6			69.9607	22035.4			69.9607	27839.5
	69.9937	22318.1			69.9937	22003.7			69.9937	28022.6
	70.0267	22520.5			70.0267	22019.8			70.0267	28033.5
	70.0597	22369.4			70.0597	21870.5			70.0597	27845.9
	70.0927	22325.9			70.0927	22002.2			70.0927	27852.3
	70.1257	22317.4			70.1257	22212.1			70.1257	27730.2
	70.1587	22221.3			70.1587	21945.3			70.1587	27582.5
	70.1917	22288.3			70.1917	21813			70.1917	27801.2
	70.2247	22520.2			70.2247	22057.5			70.2247	27710.6
	70.2577	22420.9			70.2577	22025.2			70.2577	27729.2
	70.2907	22179.7			70.2907	21953.7			70.2907	27930.5
	70.3237	22311.1			70.3237	21757.4			70.3237	27911.2
	70.3567	22543.4			70.3567	21992.7			70.3567	27891.2
	70.3897	22415.6			70.3897	22206.4			70.3897	27940.6
	70.4227	22288.2			70.4227	22011.4			70.4227	27915.6
	70.4557	22317.6			70.4557	22181.8			70.4557	27920.1
	70.4887	22214.6			70.4887	22076.5			70.4887	27759.5
	70.5217	22345.9			70.5217	22055.6			70.5217	27926.4
	70.5547	22489.1			70.5547	22237.3			70.5547	27959.1
	70.5877	22139.2			70.5877	22232.8			70.5877	27875.4
	70.6207	22311.4			70.6207	21903.3			70.6207	27883.9
	70.6537	22396.3			70.6537	22319.8			70.6537	27715
	70.6867	22460			70.6867	22178.1			70.6867	27778.6
	70.7197	22366.1			70.7197	21997			70.7197	28106.4
	70.7527	22426.3			70.7527	21983.3			70.7527	27888.5
	70.7857	22543.1			70.7857	22170.7			70.7857	28029.4
	70.8187	22368.7			70.8187	22131.2			70.8187	28086.7
	70.8517	22410.5			70.8517	22088.9			70.8517	28031.9
	70.8847	22256			70.8847	22127.8			70.8847	28138.1
	70.9177	22425.5			70.9177	21996.4			70.9177	28172.2
[truncated: 274 more rows]

## Sheet: Figure 2b
	Figure 2. XRD patterns of current collectors before and after contact with LPSCl. XRD patterns of current collectors of (a) Cu, (b) SS, (c) Ni, (d) Al, (e) Al/C, (f) Li and (g) Cu/Li before and after direct contact with LPSCl electrolyte for 24 h.
SS before contact LPSCl	Pos. [°_x0001__x0003_	Intensity [Counts]		SS after contact LPSCl (24 hours)	Pos. [°_x0001__x001B_	Intensity [Counts]
	5.0167	2939			5.0167	31594.9
	5.0497	2935.05			5.0497	30975.5
	5.0827	2936.95			5.0827	31358.6
	5.1157	2791.73			5.1157	31126.5
	5.1487	2951.2			5.1487	31580.6
	5.1817	2930.02			5.1817	31284
	5.2147	2960.35			5.2147	30847.7
	5.2477	2982.14			5.2477	30601.8
	5.2807	2894.11			5.2807	30840.6
	5.3137	3038.2			5.3137	31610.6
	5.3467	2969.77			5.3467	30551.5
	5.3797	3055.15			5.3797	30031
	5.4127	3030.28			5.4127	31194.4
	5.4457	3065.62			5.4457	30749.3
	5.4787	3016.39			5.4787	31367.9
	5.5117	3058.29			5.5117	31133
	5.5447	3082.97			5.5447	30698.5
	5.5777	3036.54			5.5777	30292.6
	5.6107	3062.39			5.6107	29888.2
	5.6437	3100.59			5.6437	29939.3
	5.6767	3171.01			5.6767	30339.4
	5.7097	3114.88			5.7097	30445.4
	5.7427	3125.26			5.7427	29974.7
	5.7757	3111.63			5.7757	29780.2
	5.8087	3168.96			5.8087	30823.5
	5.8417	3138.81			5.8417	30149.4
	5.8747	3180.82			5.8747	30467.1
	5.9077	3256.5			5.9077	29966.9
	5.9407	3225.67			5.9407	29830.9
	5.9737	3229.94			5.9737	29594.7
	6.0067	3284.38			6.0067	29556.2
	6.0397	3290.8			6.0397	29564.3
	6.0727	3290.53			6.0727	29823
	6.1057	3283.01			6.1057	29676.5
	6.1387	3258.18			6.1387	29914.5
	6.1717	3255.36			6.1717	30325.3
	6.2047	3331.74			6.2047	30461.8
	6.2377	3359.66			6.2377	30084.4
	6.2707	3375.61			6.2707	29437.8
	6.3037	3397.76			6.3037	29620.1
	6.3367	3385.94			6.3367	29794.5
	6.3697	3401.6			6.3697	29978.7
	6.4027	3428.95			6.4027	30611.6
	6.4357	3404.56			6.4357	30703.2
	6.4687	3430.77			6.4687	30684.1
	6.5017	3497.69			6.5017	30849.8
	6.5347	3440.59			6.5347	30279.3
	6.5677	3492.1			6.5677	29704.7
	6.6007	3578.26			6.6007	30148.4
	6.6337	3541.57			6.6337	30193
	6.6667	3565.55			6.6667	29884.8
	6.6997	3599.33			6.6997	30323.6
	6.7327	3561.38			6.7327	30689.4
	6.7657	3556.45			6.7657	30087.3
	6.7987	3717.09			6.7987	29849.8
	6.8317	3694.44			6.8317	29744.5
	6.8647	3725.34			6.8647	30412.4
	6.8977	3721.74			6.8977	30261.8
	6.9307	3690.01			6.9307	30037
	6.9637	3794.59			6.9637	30510.2
	6.9967	3833.94			6.9967	30466.3
	7.0297	3909.89			7.0297	30584.5
	7.0627	3903.98			7.0627	30511.2
	7.0957	3858.2			7.0957	30827.7
	7.1287	3951.29			7.1287	30812
	7.1617	3945.67			7.1617	31397.8
	7.1947	3906.96			7.1947	30612.7
	7.2277	4030.98			7.2277	30144.7
	7.2607	3865.43			7.2607	30337.3
	7.2937	4101.77			7.2937	31197.6
	7.3267	4068.53			7.3267	30283.7
	7.3597	4089.13			7.3597	30666.9
	7.3927	4094.69			7.3927	30617.1
	7.4257	4052.47			7.4257	30919.4
	7.4587	4069.87			7.4587	30524.1
	7.4917	4074.84			7.4917	31283.7
	7.5247	4198.67			7.5247	31045
	7.5577	4168.15			7.5577	31105.4
	7.5907	4246.53			7.5907	31650.1
	7.6237	4213.05			7.6237	31221.1
	7.6567	4251.56			7.6567	31006.2
	7.6897	4296.89			7.6897	31274.8
	7.7227	4277.77			7.7227	30947.5
	7.7557	4409.15			7.7557	30867.2
	7.7887	4364.41			7.7887	32527.4
	7.8217	4344.34			7.8217	31524.7
	7.8547	4408.72			7.8547	31860.6
	7.8877	4437.5			7.8877	31757.7
	7.9207	4529.64			7.9207	31870.7
	7.9537	4608.36			7.9537	31854.5
	7.9867	4639.55			7.9867	31755.9
	8.0197	4536.81			8.0197	31974.8
	8.0527	4617.59			8.0527	32044.8
	8.0857	4593.31			8.0857	32058.9
	8.1187	4722.79			8.1187	31588.8
	8.1517	4772.58			8.1517	32276.1
	8.1847	4738.47			8.1847	32570
	8.2177	4732.64			8.2177	32556.5
	8.2507	4881.64			8.2507	32365.2
	8.2837	4844.93			8.2837	32281
	8.3167	4707.37			8.3167	32813.9
	8.3497	4876.26			8.3497	32675.4
	8.3827	4882.11			8.3827	33071.4
	8.4157	4965.05			8.4157	32478.4
	8.4487	4966.72			8.4487	33154.7
	8.4817	4887.16			8.4817	33160.8
	8.5147	4880.12			8.5147	32676.4
	8.5477	5005.57			8.5477	33137.4
	8.5807	4966.46			8.5807	33217.6
	8.6137	4952.16			8.6137	33227.9
	8.6467	5047.86			8.6467	33727.5
	8.6797	5075.29			8.6797	33673.1
	8.7127	5138.18			8.7127	33530.6
	8.7457	5196.71			8.7457	33591.9
	8.7787	5286.49			8.7787	33859.5
	8.8117	5341.44			8.8117	33730.7
	8.8447	5312.86			8.8447	33501.2
	8.8777	5368.36			8.8777	33889.8
	8.9107	5308.47			8.9107	34149.8
	8.9437	5362.93			8.9437	34311.6
	8.9767	5450.73			8.9767	34187.5
	9.0097	5429.19			9.0097	34025.1
	9.0427	5522.78			9.0427	34039.1
	9.0757	5529.33			9.0757	33664.8
	9.1087	5472.39			9.1087	33961.9
	9.1417	5458.24			9.1417	34566.4
	9.1747	5547.4			9.1747	34556
	9.2077	5644.86			9.2077	34675.4
	9.2407	5718.6			9.2407	34705.5
	9.2737	5671.7			9.2737	34341.5
	9.3067	5726.37			9.3067	34441.8
	9.3397	5721.44			9.3397	34509.5
	9.3727	5730.65			9.3727	34449.6
	9.4057	5759.57			9.4057	34287.2
	9.4387	5800.21			9.4387	34404.9
	9.4717	5826.39			9.4717	34367.3
	9.5047	5932.34			9.5047	34775.4
	9.5377	5872.04			9.5377	34511.9
	9.5707	5848.39			9.5707	35099.5
	9.6037	6023.07			9.6037	35066.8
	9.6367	5943.98			9.6367	35029
	9.6697	5930.71			9.6697	35461.8
	9.7027	6140.59			9.7027	35223.9
	9.7357	6192.7			9.7357	35145.3
	9.7687	6136.15			9.7687	34473.6
	9.8017	6120.84			9.8017	35240.9
	9.8347	6142.51			9.8347	35062.1
	9.8677	6090.56			9.8677	35307.8
	9.9007	6189.97			9.9007	36366.3
	9.9337	6180.21			9.9337	35714.1
	9.9667	6168.85			9.9667	35208.4
	9.9997	6252.63			9.9997	35633.5
	10.0327	6241.74			10.0327	35389.1
	10.0657	6273.74			10.0657	35040.4
	10.0987	6276.16			10.0987	35432.5
	10.1317	6382.56			10.1317	35369.8
	10.1647	6301.14			10.1647	34906.1
	10.1977	6307.94			10.1977	34959.6
	10.2307	6434.08			10.2307	34926.4
	10.2637	6466.67			10.2637	35045.6
	10.2967	6300.87			10.2967	35497
	10.3297	6491.85			10.3297	35275.8
	10.3627	6470.44			10.3627	34695.7
	10.3957	6579.84			10.3957	35726.4
	10.4287	6444.29			10.4287	35317.1
	10.4617	6506.12			10.4617	35273.3
	10.4947	6503.08			10.4947	34800.2
	10.5277	6590.87			10.5277	34926.8
	10.5607	6594.12			10.5607	34274.2
	10.5937	6519.61			10.5937	34932.5
	10.6267	6620.31			10.6267	35138.6
	10.6597	6696.16			10.6597	34778.3
	10.6927	6646.74			10.6927	35496.3
	10.7257	6612.05			10.7257	34625.5
	10.7587	6585.39			10.7587	35517.9
	10.7917	6580			10.7917	34740.3
	10.8247	6662.92			10.8247	35144.4
	10.8577	6786.1			10.8577	34876.3
	10.8907	6780.27			10.8907	35104.7
	10.9237	6717.88			10.9237	34436.3
	10.9567	6697.83			10.9567	34501.8
	10.9897	6798.78			10.9897	34854.6
	11.0227	6651.24			11.0227	34976.7
	11.0557	6725.83			11.0557	34769.2
	11.0887	6792.28			11.0887	34674
	11.1217	6866.7			11.1217	34345.2
	11.1547	6858.01			11.1547	34456.2
	11.1877	6822.46			11.1877	34588.6
	11.2207	6881.19			11.2207	34681.9
	11.2537	6886.42			11.2537	34400.2
	11.2867	6870.98			11.2867	34548.8
	11.3197	6818.81			11.3197	34640.8
	11.3527	6844.29			11.3527	34253
	11.3857	6940.04			11.3857	34079.7
	11.4187	6828.66			11.4187	33853.7
	11.4517	6835.94			11.4517	33790.6
	11.4847	6959.44			11.4847	34363.6
	11.5177	6917.54			11.5177	34324.8
	11.5507	6949.98			11.5507	34130.6
	11.5837	6956.98			11.5837	34327.9
	11.6167	6846.29			11.6167	33887.9
	11.6497	6863.48			11.6497	33596.6
	11.6827	6968.96			11.6827	33763
	11.7157	6952.29			11.7157	33378.9
	11.7487	6974.71			11.7487	33292
	11.7817	7077.16			11.7817	33918.2
	11.8147	6978.71			11.8147	34093
	11.8477	7000.54			11.8477	34076.2
	11.8807	7048.04			11.8807	33815
	11.9137	7015.98			11.9137	33662.4
	11.9467	7060.47			11.9467	33716.3
	11.9797	7122.81			11.9797	33602.7
	12.0127	7030.79			12.0127	33745.1
	12.0457	7096.2			12.0457	34067.7
	12.0787	7101.59			12.0787	33626
	12.1117	6996.62			12.1117	33219.8
	12.1447	7033.77			12.1447	33255.7
	12.1777	7112.07			12.1777	32920.7
	12.2107	6999.74			12.2107	32732.6
	12.2437	7092.92			12.2437	32920.4
	12.2767	7170.41			12.2767	33087.1
	12.3097	7084.43			12.3097	33009.4
	12.3427	7007.26			12.3427	33725.2
	12.3757	7015.55			12.3757	33322.8
	12.4087	7094.41			12.4087	32567.6
	12.4417	7123.56			12.4417	32923.4
	12.4747	7079.71			12.4747	32750.2
	12.5077	7202.73			12.5077	33038.2
	12.5407	7069.18			12.5407	32962
	12.5737	7046.64			12.5737	33161.5
	12.6067	7179.15			12.6067	32811.1
	12.6397	7336.89			12.6397	33525.2
	12.6727	7323.33			12.6727	32359.5
	12.7057	7315.63			12.7057	32531.7
	12.7387	7342.62			12.7387	32527.9
	12.7717	7308.5			12.7717	32239.1
	12.8047	7226.41			12.8047	32300.9
	12.8377	7311.26			12.8377	32354.9
	12.8707	7380.38			12.8707	32349.8
	12.9037	7413.29			12.9037	32632.8
	12.9367	7169.64			12.9367	32888.4
	12.9697	7234.4			12.9697	32424.3
	13.0027	7359.33			13.0027	32559.7
	13.0357	7465.36			13.0357	32448
	13.0687	7470.25			13.0687	32396.7
	13.1017	7322.87			13.1017	32321.9
	13.1347	7125.44			13.1347	31879.6
	13.1677	7346.9			13.1677	32572.8
	13.2007	7308.36			13.2007	32047.9
	13.2337	7338.75			13.2337	31487.9
	13.2667	7472.75			13.2667	31545.8
	13.2997	7358.1			13.2997	31668.3
	13.3327	7256.54			13.3327	32111.6
	13.3657	7477.24			13.3657	32114.9
	13.3987	7418.46			13.3987	31884.6
	13.4317	7435.9			13.4317	32054.4
	13.4647	7561.48			13.4647	32181.4
	13.4977	7514.15			13.4977	32277.5
	13.5307	7478.14			13.5307	31593.2
	13.5637	7601.99			13.5637	31623.7
	13.5967	7580.13			13.5967	31432.3
	13.6297	7640.95			13.6297	31983.7
	13.6627	7575.15			13.6627	32797.2
	13.6957	7616.43			13.6957	32196.8
	13.7287	7709.34			13.7287	31596.6
	13.7617	7640.13			13.7617	31374.1
	13.7947	7524.65			13.7947	31313.7
	13.8277	7586.05			13.8277	31473.9
	13.8607	7703.74			13.8607	32072
	13.8937	7688.27			13.8937	32068.4
	13.9267	7691.71			13.9267	32143
	13.9597	7674.23			13.9597	32239.2
	13.9927	7666.82			13.9927	31896.6
	14.0257	7660.12			14.0257	31671.1
	14.0587	7663.73			14.0587	31735.2
	14.0917	7682.34			14.0917	31554.9
	14.1247	7684.11			14.1247	31709.3
	14.1577	7746.78			14.1577	31992.6
	14.1907	7802.09			14.1907	31795.3
	14.2237	7835.41			14.2237	31715.1
	14.2567	7945.02			14.2567	31861.1
	14.2897	7923.97			14.2897	31807.1
	14.3227	7794.09			14.3227	31717.2
	14.3557	7845.16			14.3557	31950.7
	14.3887	7942.89			14.3887	32091
	14.4217	7943.63			14.4217	32025.8
	14.4547	7952.42			14.4547	31764.4
	14.4877	7972.22			14.4877	31669.1
	14.5207	7930.65			14.5207	31522.9
	14.5537	8010.66			14.5537	31453.9
	14.5867	7973.05			14.5867	31918.5
	14.6197	8018.12			14.6197	31692.6
	14.6527	7915.92			14.6527	31923.8
	14.6857	8019.34			14.6857	31937.5
	14.7187	8239.81			14.7187	31680.3
	14.7517	8161.13			14.7517	31816.3
	14.7847	8237.52			14.7847	32238.9
	14.8177	8228.21			14.8177	32371.9
	14.8507	8171.28			14.8507	32094.7
	14.8837	8095.42			14.8837	31745.1
	14.9167	8150.64			14.9167	31965.4
	14.9497	8296.69			14.9497	32048.9
	14.9827	8222.16			14.9827	32287.2
	15.0157	8481.73			15.0157	32235
	15.0487	8416.83			15.0487	32297
	15.0817	8228.97			15.0817	32445.5
	15.1147	8235.1			15.1147	31912.9
	15.1477	8435.19			15.1477	31873.6
	15.1807	8454.51			15.1807	32286.7
	15.2137	8523.36			15.2137	32656.2
	15.2467	8353.3			15.2467	32186.4
	15.2797	8580.66			15.2797	32133.6
	15.3127	8531.05			15.3127	31703
	15.3457	8465.5			15.3457	32456.4
	15.3787	8499.45			15.3787	32408
	15.4117	8519.07			15.4117	32713.3
	15.4447	8799.08			15.4447	32398
	15.4777	8421.91			15.4777	32169.6
	15.5107	8533.63			15.5107	32276.8
	15.5437	8717.82			15.5437	32835.4
	15.5767	8635.24			15.5767	32631.1
	15.6097	8638.53			15.6097	32944.3
	15.6427	8678.95			15.6427	32956.5
	15.6757	8774.57			15.6757	32984.8
	15.7087	8862.54			15.7087	32791.4
	15.7417	8715.92			15.7417	32845.3
	15.7747	8645.16			15.7747	32839.2
	15.8077	8844.1			15.8077	32729.9
	15.8407	8967.31			15.8407	32506.9
	15.8737	9072.11			15.8737	32666.9
	15.9067	8970.59			15.9067	32629.8
	15.9397	8893.81			15.9397	33017.2
	15.9727	8990.37			15.9727	32919.8
	16.0057	9086.53			16.0057	32608.2
	16.0387	9109.66			16.0387	32964
	16.0717	9064.35			16.0717	32932.6
	16.1047	9079.34			16.1047	32852.6
	16.1377	9086.04			16.1377	32928.7
	16.1707	9194.76			16.1707	32825.6
	16.2037	9211			16.2037	33183.9
	16.2367	9233.27			16.2367	33717.5
	16.2697	9265.6			16.2697	33555.8
	16.3027	9297.67			16.3027	33062.4
	16.3357	9275.82			16.3357	33011.5
	16.3687	9213.43			16.3687	33386.7
	16.4017	9348.6			16.4017	33529.5
	16.4347	9525.36			16.4347	33376.8
	16.4677	9392.45			16.4677	33560.1
	16.5007	9427.92			16.5007	33684.9
	16.5337	9501.37			16.5337	33964.6
	16.5667	9520.54			16.5667	33968.4
	16.5997	9609.76			16.5997	34149.8
	16.6327	9677.9			16.6327	34131.9
	16.6657	9513.94			16.6657	33972.6
	16.6987	9535.32			16.6987	33754.6
	16.7317	9681.66			16.7317	33798.2
	16.7647	9718.43			16.7647	34369.1
	16.7977	9714			16.7977	34240
	16.8307	9708.15			16.8307	33963.1
	16.8637	9756.77			16.8637	34049.1
	16.8967	9853.7			16.8967	34099.5
	16.9297	9987.74			16.9297	34430.4
	16.9627	9954.85			16.9627	34618.6
	16.9957	9884.4			16.9957	34815.3
	17.0287	9976.24			17.0287	34864.9
	17.0617	10111.9			17.0617	34672.8
	17.0947	10030.1			17.0947	34867.1
	17.1277	10074.9			17.1277	34825
	17.1607	10139.2			17.1607	34851.2
	17.1937	10118.7			17.1937	35068.1
	17.2267	10117.5			17.2267	34897.2
	17.2597	10144.9			17.2597	35190
	17.2927	10296.2			17.2927	35163.3
	17.3257	10370.7			17.3257	35262.4
	17.3587	10186.2			17.3587	35108.2
	17.3917	10373.8			17.3917	35014.5
	17.4247	10584			17.4247	35382.3
	17.4577	10509.4			17.4577	35502.6
	17.4907	10464.7			17.4907	35732.8
	17.5237	10538.8			17.5237	35938.3
	17.5567	10598.7			17.5567	35708.1
	17.5897	10745.1			17.5897	35590.4
	17.6227	10671.7			17.6227	35797.7
	17.6557	10815.8			17.6557	35793.5
	17.6887	10609.2			17.6887	35681.3
	17.7217	10660.6			17.7217	36512.8
	17.7547	10925.5			17.7547	36048
	17.7877	11017.8			17.7877	36489.8
	17.8207	11006.3			17.8207	36320.8
	17.8537	10842.8			17.8537	36244.6
	17.8867	10907.6			17.8867	36629.2
	17.9197	10902.2			17.9197	36408.5
	17.9527	10922.8			17.9527	36885.5
	17.9857	11303.8			17.9857	36415.6
	18.0187	11178.4			18.0187	36423.7
	18.0517	11305			18.0517	37112.8
	18.0847	11310			18.0847	36737.7
	18.1177	11559.2			18.1177	36638.1
	18.1507	11486.5			18.1507	37139.7
	18.1837	11487.8			18.1837	37025.6
	18.2167	11444.6			18.2167	36968.5
	18.2497	11574.1			18.2497	37352.7
	18.2827	11654.7			18.2827	37263.8
	18.3157	11502.6			18.3157	37880.7
	18.3487	11627			18.3487	37371.7
	18.3817	11776.9			18.3817	37294.2
	18.4147	11625.9			18.4147	37632.1
	18.4477	11619.7			18.4477	37545.7
	18.4807	11821.7			18.4807	37713.8
	18.5137	11896.3			18.5137	38421.4
	18.5467	11847.7			18.5467	38303.7
	18.5797	12052.1			18.5797	37955.7
	18.6127	12046.4			18.6127	38356.4
	18.6457	11977.3			18.6457	38246
	18.6787	12000.3			18.6787	38552.8
	18.7117	11975.1			18.7117	38269.4
	18.7447	12086.7			18.7447	38179.3
	18.7777	12096.5			18.7777	38286.2
	18.8107	12252.1			18.8107	38931.1
	18.8437	12127.8			18.8437	38644.6
	18.8767	12314.1			18.8767	38743.5
	18.9097	12323.6			18.9097	38674
	18.9427	12243.1			18.9427	38722.3
	18.9757	12418.2			18.9757	38778.3
	19.0087	12408.3			19.0087	38857.9
	19.0417	12378			19.0417	39174.1
	19.0747	12550			19.0747	39187.4
	19.1077	12643.6			19.1077	39092.5
	19.1407	12703.9			19.1407	39156.7
	19.1737	12543.5			19.1737	39425.3
	19.2067	12568.8			19.2067	39105.1
	19.2397	12758.6			19.2397	39386.2
	19.2727	12841.2			19.2727	39492.8
	19.3057	12795.1			19.3057	39560.3
	19.3387	12851.3			19.3387	39951.6
	19.3717	12938.5			19.3717	39611.5
	19.4047	12893.8			19.4047	39210.2
	19.4377	12989.9			19.4377	39397
	19.4707	13064.1			19.4707	39984.1
	19.5037	12976			19.5037	40211.1
	19.5367	13005.5			19.5367	40283
	19.5697	13067.3			19.5697	40242
	19.6027	13132.2			19.6027	39880.3
	19.6357	13240.1			19.6357	39983.5
	19.6687	13217.5			19.6687	40095.4
	19.7017	13272.1			19.7017	40354
	19.7347	13276.5			19.7347	40376.5
	19.7677	13380.1			19.7677	40485.7
	19.8007	13380.6			19.8007	40238.2
	19.8337	13336.6			19.8337	39721.6
	19.8667	13406.8			19.8667	39790.9
	19.8997	13340.2			19.8997	40328.6
	19.9327	13321.4			19.9327	40260.4
	19.9657	13381.7			19.9657	40310.1
	19.9987	13553.3			19.9987	40542.6
	20.0317	13288.7			20.0317	40343.8
	20.0647	13299.5			20.0647	40156
	20.0977	13528.8			20.0977	40336.2
	20.1307	13472.4			20.1307	40244.4
	20.1637	13501.6			20.1637	40446.9
	20.1967	13631.5			20.1967	40154.7
	20.2297	13722.2			20.2297	40398.9
	20.2627	13741.9			20.2627	40164.9
	20.2957	13535.4			20.2957	39962.5
	20.3287	13676.1			20.3287	40217.8
	20.3617	13619			20.3617	40110.7
	20.3947	13807.7			20.3947	40059.7
	20.4277	13792.1			20.4277	40115.2
	20.4607	13612.3			20.4607	40442.7
	20.4937	13805.9			20.4937	39978.2
	20.5267	13850.5			20.5267	40272.1
	20.5597	13944.7			20.5597	39750
	20.5927	13709.1			20.5927	40016.1
	20.6257	13739.8			20.6257	40401
	20.6587	13632.2			20.6587	39360
	20.6917	13795.2			20.6917	39636.5
	20.7247	13804.8			20.7247	40515.9
	20.7577	13737.1			20.7577	40180.6
	20.7907	13736.9			20.7907	40501.7
	20.8237	13671.8			20.8237	39698.6
	20.8567	13835.7			20.8567	40077
	20.8897	13666			20.8897	39491.4
	20.9227	13799.6			20.9227	39738.3
	20.9557	13757.8			20.9557	40223.8
	20.9887	13805.6			20.9887	39838.9
	21.0217	13826.9			21.0217	39450.3
	21.0547	13712.6			21.0547	39396.6
	21.0877	13699.7			21.0877	39743.4
	21.1207	13754.2			21.1207	39623.3
	21.1537	13739.6			21.1537	39111.4
	21.1867	13643			21.1867	39114.8
	21.2197	13858.8			21.2197	39179.3
	21.2527	13758			21.2527	39239.3
	21.2857	13583.9			21.2857	38915.9
	21.3187	13587.3			21.3187	38621.4
	21.3517	13667.8			21.3517	38759.7
	21.3847	13573.6			21.3847	38536.9
	21.4177	13422.5			21.4177	38473.4
	21.4507	13654.6			21.4507	38409.7
	21.4837	13587.4			21.4837	38359.6
	21.5167	13622.1			21.5167	38042.9
	21.5497	13634.4			21.5497	37999.8
	21.5827	13507.1			21.5827	37766.2
	21.6157	13506.1			21.6157	37893.4
	21.6487	13478.6			21.6487	37866.8
	21.6817	13529			21.6817	37791
	21.7147	13638.1			21.7147	37690.3
	21.7477	13394			21.7477	37542
	21.7807	13345.2			21.7807	37644.4
	21.8137	13392.7			21.8137	37912
	21.8467	13383.5			21.8467	37461.8
	21.8797	13382.8			21.8797	37447.1
	21.9127	13356.5			21.9127	37400.8
	21.9457	13404.4			21.9457	37030.1
	21.9787	13298.4			21.9787	36874.6
	22.0117	13242.9			22.0117	36651.2
	22.0447	13394.9			22.0447	36694
	22.0777	13341.2			22.0777	36817.4
	22.1107	13298.6			22.1107	36447.2
	22.1437	13267.1			22.1437	36237.8
	22.1767	13205.7			22.1767	36297.9
	22.2097	13243.7			22.2097	35933.5
	22.2427	13057.2			22.2427	35795.6
	22.2757	13108.4			22.2757	35608.3
	22.3087	13183.7			22.3087	35480.5
	22.3417	13049.8			22.3417	35381.9
	22.3747	12997.5			22.3747	35409.9
	22.4077	12980.6			22.4077	35405.2
	22.4407	12890.9			22.4407	35848.4
	22.4737	12921.5			22.4737	35294.5
	22.5067	12988.4			22.5067	34966.8
	22.5397	12831.6			22.5397	35006.9
	22.5727	12954.1			22.5727	34882.4
	22.6057	12715.3			22.6057	35199.2
	22.6387	12599.1			22.6387	34880.6
	22.6717	12545.9			22.6717	34944.9
	22.7047	12626.2			22.7047	34538
	22.7377	12712.6			22.7377	34507
	22.7707	12779.3			22.7707	34075.4
	22.8037	12726.2			22.8037	34171.5
	22.8367	12613.3			22.8367	33996.9
	22.8697	12622.2			22.8697	33811.6
	22.9027	12649.2			22.9027	33755.4
	22.9357	12593.4			22.9357	33322
	22.9687	12617.5			22.9687	33353.5
	23.0017	12503.5			23.0017	33440.9
	23.0347	12517.2			23.0347	32840.6
	23.0677	12303.2			23.0677	33393.8
	23.1007	12286.2			23.1007	32605.5
	23.1337	12456			23.1337	33000.9
	23.1667	12443.5			23.1667	32905.3
	23.1997	12192			23.1997	32133
	23.2327	12273.8			23.2327	33106.8
	23.2657	12176.8			23.2657	32513.9
	23.2987	12383.2			23.2987	32497.2
	23.3317	12131.2			23.3317	32252.3
	23.3647	12162			23.3647	32696.1
	23.3977	12150.5			23.3977	32200.2
	23.4307	12209.6			23.4307	32191.8
	23.4637	12167.3			23.4637	32169.6
	23.4967	11980.9			23.4967	31923.8
	23.5297	12120.2			23.5297	31520.9
	23.5627	12170			23.5627	31363.8
	23.5957	11971.1			23.5957	31788.6
	23.6287	11957			23.6287	31507.6
	23.6617	12146.7			23.6617	31055.1
	23.6947	11991.4			23.6947	31379.1
	23.7277	12135.8			23.7277	31146.9
	23.7607	11962.3			23.7607	31051.8
	23.7937	11791			23.7937	30655.8
	23.8267	11909.5			23.8267	30972.1
	23.8597	11791.8			23.8597	30742.4
	23.8927	11796.4			23.8927	30476
	23.9257	11839.7			23.9257	30496.4
	23.9587	11807.4			23.9587	30740.5
	23.9917	11881.4			23.9917	30494.2
	24.0247	11836.5			24.0247	30381.7
	24.0577	11942.1			24.0577	30275.4
	24.0907	11887.5			24.0907	30016.5
	24.1237	11810.1			24.1237	30038.6
	24.1567	11748.9			24.1567	29805.5
	24.1897	11603.9			24.1897	29700
	24.2227	11546.4			24.2227	29688.8
	24.2557	11605.4			24.2557	29649.9
	24.2887	11602.8			24.2887	29714.4
	24.3217	11683.1			24.3217	29472.4
	24.3547	11552.4			24.3547	29442.6
	24.3877	11478.5			24.3877	29057.8
	24.4207	11420.9			24.4207	28988.2
	24.4537	11376.9			24.4537	29099.5
	24.4867	11595.4			24.4867	28973.4
	24.5197	11573.6			24.5197	28906.8
	24.5527	11429.6			24.5527	28680.8
	24.5857	11411.8			24.5857	28627.5
	24.6187	11348.5			24.6187	28981.9
	24.6517	11313.3			24.6517	28906.1
	24.6847	11303.2			24.6847	28595.3
	24.7177	11371			24.7177	28578.3
	24.7507	11410.4			24.7507	28565.7
	24.7837	11401			24.7837	28360.9
	24.8167	11369.7			24.8167	28096.6
	24.8497	11225			24.8497	28141.5
	24.8827	11168.5			24.8827	28156.1
	24.9157	11037.1			24.9157	28466.9
	24.9487	11047.5			24.9487	28349.3
	24.9817	11234.9			24.9817	28075.1
	25.0147	11180.3			25.0147	28344.4
	25.0477	11078.5			25.0477	27991.1
	25.0807	11127.2			25.0807	27723.4
	25.1137	11229.2			25.1137	27798
	25.1467	11411.8			25.1467	27752.3
	25.1797	11308			25.1797	27950.5
	25.2127	11255.5			25.2127	27378.2
	25.2457	11058.5			25.2457	27380.1
	25.2787	10976.7			25.2787	27487.7
	25.3117	11006.4			25.3117	27292.3
	25.3447	11085.9			25.3447	27421.9
	25.3777	11059.4			25.3777	27169.4
	25.4107	11140.2			25.4107	27001.3
	25.4437	10986.3			25.4437	26862.8
	25.4767	11025.5			25.4767	26936.3
	25.5097	11054.3			25.5097	27129.2
	25.5427	10946.1			25.5427	26857.3
	25.5757	11016.2			25.5757	26737.5
	25.6087	11041.2			25.6087	26930
	25.6417	10883			25.6417	27085.5
	25.6747	10813.8			25.6747	26956.3
	25.7077	10863.5			25.7077	26414.7
	25.7407	10982.7			25.7407	26573.3
	25.7737	10962.1			25.7737	26760.9
	25.8067	10935.8			25.8067	26267.6
	25.8397	10720.6			25.8397	26738.1
	25.8727	11088			25.8727	26210.8
	25.9057	10985.3			25.9057	26528.5
	25.9387	11139.6			25.9387	26275.7
	25.9717	10953.4			25.9717	26899.1
	26.0047	10971			26.0047	26211
	26.0377	10866.9			26.0377	26415.8
	26.0707	10684.4			26.0707	25785.4
	26.1037	10915.3			26.1037	25935.9
	26.1367	10925.1			26.1367	26359.1
	26.1697	10991.2			26.1697	26258.9
	26.2027	10889.4			26.2027	26024.2
	26.2357	10816.6			26.2357	26066.8
	26.2687	10950.5			26.2687	26142.7
	26.3017	10929.2			26.3017	25791.1
	26.3347	10982.6			26.3347	25865.3
	26.3677	10830.9			26.3677	25952.8
	26.4007	10851.5			26.4007	25637.5
	26.4337	10752.1			26.4337	25700.3
	26.4667	10734			26.4667	25513.9
	26.4997	10833.2			26.4997	25544.6
	26.5327	10931.7			26.5327	25490.2
	26.5657	10873.6			26.5657	25485.4
	26.5987	10767.7			26.5987	25355
	26.6317	10735.4			26.6317	25617.2
	26.6647	10750.3			26.6647	25509.9
	26.6977	10765.3			26.6977	25388.2
	26.7307	10916.2			26.7307	25333
	26.7637	10823.2			26.7637	25305.3
	26.7967	10794.2			26.7967	25308.5
	26.8297	10895.6			26.8297	25423.5
	26.8627	10792.5			26.8627	25438.2
	26.8957	10715.4			26.8957	25360.5
	26.9287	10769			26.9287	25101.6
	26.9617	10744.7			26.9617	25029.1
	26.9947	10646.2			26.9947	25084.2
	27.0277	10620			27.0277	25100.7
	27.0607	10630.8			27.0607	25105.6
	27.0937	10682.1			27.0937	25038.7
	27.1267	10750.3			27.1267	25082.1
	27.1597	10757.6			27.1597	25226.8
	27.1927	10788.4			27.1927	25213.4
	27.2257	10794.1			27.2257	25079.8
	27.2587	10764.6			27.2587	24920.9
	27.2917	10715.2			27.2917	24605.2
	27.3247	10682			27.3247	24441.6
	27.3577	10707.6			27.3577	24662.6
	27.3907	10742.4			27.3907	24794.7
	27.4237	10716.4			27.4237	24589.5
	27.4567	10626.4			27.4567	24567.8
	27.4897	10787.4			27.4897	24713
	27.5227	10822.3			27.5227	24446.8
	27.5557	10613.8			27.5557	24559.4
	27.5887	10606.4			27.5887	24610.6
	27.6217	10744.4			27.6217	24540.5
	27.6547	10762.3			27.6547	24576.8
	27.6877	10672.3			27.6877	24581.1
	27.7207	10695.4			27.7207	24476.2
	27.7537	10675.5			27.7537	24369.5
	27.7867	10638			27.7867	24110.6
	27.8197	10512.7			27.8197	24219.4
	27.8527	10714.7			27.8527	24174
	27.8857	10596.1			27.8857	24342.8
	27.9187	10743.7			27.9187	24270.7
	27.9517	10790.9			27.9517	24479.3
	27.9847	10689.3			27.9847	24373.9
	28.0177	10600.3			28.0177	24341.1
	28.0507	10700.3			28.0507	24385
	28.0837	10710			28.0837	24344.7
	28.1167	10580.2			28.1167	24053.9
	28.1497	10688.7			28.1497	24068.1
	28.1827	10674.4			28.1827	23931.9
	28.2157	10604.7			28.2157	24109.3
	28.2487	10739.2			28.2487	23909.8
	28.2817	10638.5			28.2817	23822.1
	28.3147	10794.6			28.3147	24015.8
	28.3477	10837.3			28.3477	24149.6
	28.3807	10611.5			28.3807	24138.1
	28.4137	10546.8			28.4137	24495.7
	28.4467	10651.5			28.4467	24051.2
	28.4797	10788.7			28.4797	23841.4
	28.5127	10500.4			28.5127	23848
	28.5457	10835.3			28.5457	23975.2
	28.5787	10681.3			28.5787	23699.1
	28.6117	10725			28.6117	23642.7
	28.6447	10863.5			28.6447	23692.2
	28.6777	10779.3			28.6777	23631.7
	28.7107	10672.4			28.7107	23741.3
	28.7437	10704			28.7437	23950.4
	28.7767	10858.8			28.7767	23885.1
	28.8097	10808.7			28.8097	23724.8
	28.8427	10644.7			28.8427	23743.4
	28.8757	10722.6			28.8757	23890.5
	28.9087	10501			28.9087	23813.9
	28.9417	10600.7			28.9417	23531.5
	28.9747	10603.5			28.9747	23586.6
	29.0077	10732.3			29.0077	23463.9
	29.0407	10644.5			29.0407	23356.6
	29.0737	10683.8			29.0737	23499.2
	29.1067	10688.3			29.1067	23376.7
	29.1397	10649.1			29.1397	23669.8
	29.1727	10748.4			29.1727	23792.4
	29.2057	10660.6			29.2057	23297.6
	29.2387	10711.6			29.2387	23453.7
	29.2717	10688.1			29.2717	23467.3
	29.3047	10699.8			29.3047	23336.4
	29.3377	10836.8			29.3377	23611.1
	29.3707	10775.1			29.3707	23504.1
	29.4037	10568.4			29.4037	23563
	29.4367	10621.2			29.4367	23348.9
	29.4697	10656.3			29.4697	23398.7
	29.5027	10610.8			29.5027	23513.5
	29.5357	10676.7			29.5357	23553.5
	29.5687	10770.6			29.5687	23434.6
	29.6017	10694.9			29.6017	23479.3
	29.6347	10706.5			29.6347	23302.8
	29.6677	10753.6			29.6677	23009.5
	29.7007	10815.6			29.7007	22928.7
	29.7337	10818.4			29.7337	23201.7
	29.7667	10630.3			29.7667	23263.6
	29.7997	10692.1			29.7997	23117.3
	29.8327	10855.3			29.8327	23098.1
	29.8657	10767.8			29.8657	23143.7
	29.8987	10672			29.8987	23212.6
	29.9317	10645.6			29.9317	23140.8
	29.9647	10662.1			29.9647	23194
	29.9977	10683.7			29.9977	23142.6
	30.0307	10735.8			30.0307	22996.3
	30.0637	10686.4			30.0637	23102.1
	30.0967	10657			30.0967	23272.4
	30.1297	10840.6			30.1297	23372.9
	30.1627	10783.7			30.1627	23102.3
	30.1957	10731.9			30.1957	23074.9
	30.2287	10591.4			30.2287	23145
	30.2617	10734			30.2617	23215
	30.2947	10786.4			30.2947	23019.2
	30.3277	10785.3			30.3277	22855.3
	30.3607	10773.2			30.3607	23269
	30.3937	10772			30.3937	23102.5
	30.4267	10780.2			30.4267	22836.2
	30.4597	10655.8			30.4597	22908.6
	30.4927	10781.9			30.4927	22777.8
	30.5257	10526.9			30.5257	22928.4
	30.5587	10563.6			30.5587	22844.8
	30.5917	10830.7			30.5917	22840.5
	30.6247	10782.1			30.6247	22857.5
	30.6577	10689.2			30.6577	22935.6
	30.6907	10826.6			30.6907	22825
	30.7237	10873.9			30.7237	22669
	30.7567	10747.7			30.7567	22590
	30.7897	11024.8			30.7897	22604.1
	30.8227	10675.3			30.8227	22696.9
	30.8557	10930.1			30.8557	22771.3
	30.8887	10940			30.8887	22503.3
	30.9217	10763.6			30.9217	22358.7
	30.9547	10877.8			30.9547	22422.3
	30.9877	11012.5			30.9877	22548.3
	31.0207	10816.3			31.0207	22573.5
	31.0537	10848.9			31.0537	22655.9
	31.0867	10846.4			31.0867	22766.8
	31.1197	10876			31.1197	22882
	31.1527	10736.8			31.1527	22739.8
	31.1857	10929			31.1857	22301.7
	31.2187	10788.7			31.2187	22648.4
	31.2517	10775.4			31.2517	22554.4
	31.2847	10752.5			31.2847	22744.9
	31.3177	10875.8			31.3177	22571.4
	31.3507	10871.4			31.3507	22780.5
	31.3837	10812.5			31.3837	22472
	31.4167	10954			31.4167	22744.7
	31.4497	10785.2			31.4497	22661.2
	31.4827	10890.6			31.4827	22531.5
	31.5157	10859.4			31.5157	22521.2
	31.5487	10851.7			31.5487	22294.5
	31.5817	10718.7			31.5817	22216.9
	31.6147	10949.3			31.6147	22162.7
	31.6477	10815.4			31.6477	22133.4
	31.6807	10733.8			31.6807	22351.9
	31.7137	10837.8			31.7137	22510
	31.7467	10826.2			31.7467	22311.6
	31.7797	10779.1			31.7797	22419.5
	31.8127	10795.9			31.8127	22440.8
	31.8457	10833.4			31.8457	22452
	31.8787	10870.2			31.8787	22338.3
	31.9117	10881			31.9117	22196.6
	31.9447	10884.4			31.9447	22382
	31.9777	11049.8			31.9777	22341.9
	32.0107	10979.2			32.0107	22353.6
	32.0437	11001.1			32.0437	22394.2
	32.0767	11014.8			32.0767	22361.4
	32.1097	10856.3			32.1097	22393
	32.1427	10914.5			32.1427	22185.1
	32.1757	11008.6			32.1757	22329.8
	32.2087	11073.4			32.2087	22239.1
	32.2417	10989.7			32.2417	22230.1
	32.2747	10833.4			32.2747	22321.6
	32.3077	10893.3			32.3077	22230.9
	32.3407	10964.4			32.3407	22298.1
	32.3737	10985.4			32.3737	22374.8
	32.4067	11030.1			32.4067	22315.5
	32.4397	10984.2			32.4397	22295.7
	32.4727	10849.5			32.4727	22213.4
	32.5057	10878.1			32.5057	22170.9
	32.5387	11070.3			32.5387	22262.1
	32.5717	11112.9			32.5717	22252.6
	32.6047	10926.3			32.6047	22136.3
	32.6377	10835.5			32.6377	22046
	32.6707	10966.9			32.6707	22054
	32.7037	10977.1			32.7037	22127.1
	32.7367	10991.7			32.7367	22268.6
	32.7697	10986			32.7697	22250.8
	32.8027	10994			32.8027	22283.1
	32.8357	10992.2			32.8357	22117
	32.8687	10991.7			32.8687	22169.6
	32.9017	10960.3			32.9017	22155.3
	32.9347	11061.6			32.9347	21952.6
	32.9677	11106.7			32.9677	22128.8
	33.0007	11175.2			33.0007	22195.4
	33.0337	11211.3			33.0337	22040.1
	33.0667	11055.2			33.0667	21983.6
	33.0997	11114.3			33.0997	22086.4
	33.1327	11058.1			33.1327	22126.7
	33.1657	11145.8			33.1657	22002.6
	33.1987	11004.9			33.1987	21995.2
	33.2317	10991.3			33.2317	21858.8
	33.2647	11083.8			33.2647	22066.9
	33.2977	11262.8			33.2977	21942.9
	33.3307	11037.8			33.3307	21988.5
	33.3637	11060.4			33.3637	22049.2
	33.3967	10951.2			33.3967	21835.3
	33.4297	11082			33.4297	22075
	33.4627	11189.8			33.4627	21934.4
	33.4957	11254.7			33.4957	21862.1
	33.5287	11205.1			33.5287	21671.1
	33.5617	11023.9			33.5617	22033.2
	33.5947	11162.7			33.5947	21980.5
	33.6277	11090			33.6277	21775.7
	33.6607	11240.2			33.6607	21724.9
	33.6937	11319.3			33.6937	21726.9
	33.7267	11128.8			33.7267	21811.6
	33.7597	10932.3			33.7597	21815.1
	33.7927	11311.6			33.7927	22040.9
	33.8257	11281.5			33.8257	21802.8
	33.8587	11203			33.8587	22175.7
	33.8917	11173.7			33.8917	22096
	33.9247	11110			33.9247	21695.3
	33.9577	11086.7			33.9577	22028.2
	33.9907	11182.2			33.9907	22060.9
	34.0237	11301.3			34.0237	21894.6
	34.0567	11182			34.0567	21861.6
	34.0897	11353.5			34.0897	21707.6
	34.1227	11231.1			34.1227	21794.4
	34.1557	11127.8			34.1557	21910.1
	34.1887	11231.7			34.1887	21780.1
	34.2217	11123.9			34.2217	21872.7
	34.2547	11158.5			34.2547	21794
	34.2877	11129.4			34.2877	21888.2
	34.3207	11254.7			34.3207	21684.4
	34.3537	11323.9			34.3537	22092.9
	34.3867	11257.4			34.3867	21752.1
	34.4197	11191.5			34.4197	21611.8
	34.4527	11364.3			34.4527	21475
	34.4857	11478.6			34.4857	21779.5
	34.5187	11300.6			34.5187	21876.3
	34.5517	11272.2			34.5517	21769.2
	34.5847	11187.7			34.5847	21593
	34.6177	11362.3			34.6177	21700.8
	34.6507	11370			34.6507	21715.5
	34.6837	11244			34.6837	21958.7
	34.7167	11296.2			34.7167	21827.3
	34.7497	11251.7			34.7497	21730.8
	34.7827	11248.9			34.7827	21730.6
	34.8157	11285.9			34.8157	21550.5
	34.8487	11370.4			34.8487	21618.7
	34.8817	11356.1			34.8817	21808.8
	34.9147	11290.8			34.9147	21750.7
	34.9477	11236.7			34.9477	21853.4
	34.9807	11347.2			34.9807	21857.9
	35.0137	11396			35.0137	21630.6
	35.0467	11309			35.0467	21707.9
	35.0797	11317.9			35.0797	21796.5
	35.1127	11336.6			35.1127	21778.4
	35.1457	11371.3			35.1457	21690
	35.1787	11350.7			35.1787	21545.9
	35.2117	11269.5			35.2117	21727
	35.2447	11324.3			35.2447	21868.3
	35.2777	11387.3			35.2777	21654.5
	35.3107	11297.7			35.3107	21497.7
	35.3437	11337.8			35.3437	21619.2
	35.3767	11401.3			35.3767	21633
	35.4097	11381.2			35.4097	21577.3
	35.4427	11329.5			35.4427	21670.6
	35.4757	11312.7			35.4757	21814
	35.5087	11249.4			35.5087	21712
	35.5417	11356			35.5417	21695.1
	35.5747	11439.8			35.5747	21673.3
	35.6077	11466.3			35.6077	21666.2
	35.6407	11458			35.6407	21634.9
	35.6737	11391.1			35.6737	21516.2
	35.7067	11377.8			35.7067	21475
	35.7397	11406.8			35.7397	21597.9
	35.7727	11410.6			35.7727	21577.5
	35.8057	11343.3			35.8057	21350.3
	35.8387	11444.8			35.8387	21379.4
	35.8717	11640.9			35.8717	21573.8
	35.9047	11589.5			35.9047	21539.3
	35.9377	11600.1			35.9377	21253.7
	35.9707	11422.9			35.9707	21609.9
	36.0037	11428.7			36.0037	21606.7
	36.0367	11556			36.0367	21233.6
	36.0697	11565.3			36.0697	21549.8
	36.1027	11563.3			36.1027	21219.5
	36.1357	11424.9			36.1357	21684.8
	36.1687	11403.8			36.1687	21509.7
	36.2017	11300.7			36.2017	21685.9
	36.2347	11546.6			36.2347	21494.9
	36.2677	11584			36.2677	21691.1
	36.3007	11549.3			36.3007	21556.1
	36.3337	11568.9			36.3337	21223.7
	36.3667	11535.3			36.3667	21788.2
	36.3997	11498.8			36.3997	21429.2
	36.4327	11553			36.4327	21074.1
	36.4657	11575.9			36.4657	21371.1
	36.4987	11666.2			36.4987	21602.7
	36.5317	11602.5			36.5317	21482.5
	36.5647	11564.1			36.5647	21482.6
	36.5977	11655.6			36.5977	21337.9
	36.6307	11591.4			36.6307	21587.2
	36.6637	11437.5			36.6637	21758.9
	36.6967	11515.4			36.6967	21432.2
	36.7297	11635.6			36.7297	21447.5
	36.7627	11530.8			36.7627	21736.7
	36.7957	11483.9			36.7957	21430.4
	36.8287	11582.2			36.8287	21311.2
	36.8617	11414.8			36.8617	21232.2
	36.8947	11704.1			36.8947	21228.6
	36.9277	11601.3			36.9277	21135.9
	36.9607	11568.6			36.9607	21234.9
	36.9937	11554.3			36.9937	21386.2
	37.0267	11563.2			37.0267	21474
	37.0597	11745			37.0597	21423
	37.0927	11889.6			37.0927	21284.2
	37.1257	11654.7			37.1257	21153.1
	37.1587	11542.7			37.1587	21318.5
	37.1917	11748.8			37.1917	21294.7
	37.2247	11680.1			37.2247	21157
	37.2577	11727.6			37.2577	21364.4
	37.2907	11734.5			37.2907	21436
	37.3237	11737.5			37.3237	21347.3
	37.3567	11695.5			37.3567	21368.4
	37.3897	11655.4			37.3897	21292.5
	37.4227	11545.2			37.4227	21165.4
	37.4557	11515.2			37.4557	21320.3
	37.4887	11721.7			37.4887	21377.9
	37.5217	11673.8			37.5217	21313.7
	37.5547	11586			37.5547	21193.4
	37.5877	11712.6			37.5877	21101.3
	37.6207	11761.7			37.6207	21199.8
	37.6537	11761.9			37.6537	21323.2
	37.6867	11794.5			37.6867	21312.2
	37.7197	11785.5			37.7197	21366.5
	37.7527	11777.6			37.7527	21259.3
	37.7857	11756.5			37.7857	21098.8
	37.8187	11680.1			37.8187	21125.9
	37.8517	11687.3			37.8517	21106.7
	37.8847	11758.3			37.8847	21303
	37.9177	11821.9			37.9177	21197
	37.9507	11903.6			37.9507	21046.7
	37.9837	11864.9			37.9837	21063.8
	38.0167	11728.1			38.0167	20963.4
	38.0497	11820.4			38.0497	21072.9
	38.0827	11866.3			38.0827	21229.2
	38.1157	11904			38.1157	21286.8
	38.1487	11860.9			38.1487	21348.1
	38.1817	11737.8			38.1817	21421.7
	38.2147	11873.6			38.2147	21078.9
	38.2477	11828.8			38.2477	21066.2
	38.2807	12046.3			38.2807	21127.4
	38.3137	11736.8			38.3137	21351.9
	38.3467	11936.4			38.3467	21480.9
	38.3797	11986.3			38.3797	21292.4
	38.4127	11906.1			38.4127	20946.7
	38.4457	11832.3			38.4457	21335.6
	38.4787	11834.1			38.4787	21359
	38.5117	11993.9			38.5117	21107.7
	38.5447	11941.1			38.5447	21167
	38.5777	11967			38.5777	21434.9
	38.6107	11758.8			38.6107	21220.8
	38.6437	11966.5			38.6437	21229.4
	38.6767	11958.4			38.6767	21091.5
	38.7097	12148.2			38.7097	21222.1
	38.7427	11894.8			38.7427	21397.2
	38.7757	12014.2			38.7757	20951
	38.8087	11926			38.8087	21079.2
	38.8417	11790.3			38.8417	21077.5
	38.8747	11889.6			38.8747	21171.9
	38.9077	11910			38.9077	21174.2
	38.9407	12030			38.9407	21157.2
	38.9737	12037.9			38.9737	20892.1
	39.0067	11994			39.0067	21163.8
	39.0397	12014.2			39.0397	21407.3
	39.0727	12081.7			39.0727	21293.8
	39.1057	12129.2			39.1057	21013.6
	39.1387	11936.2			39.1387	21438.6
	39.1717	12000.6			39.1717	21069.2
	39.2047	12018.8			39.2047	21101.9
	39.2377	12103.7			39.2377	21303.9
	39.2707	12013.1			39.2707	21205.5
	39.3037	12014.6			39.3037	21115.3
	39.3367	12069.8			39.3367	21056.3
	39.3697	12103.3			39.3697	21281
	39.4027	12130.3			39.4027	21229
	39.4357	12146.4			39.4357	21262.5
	39.4687	12168.2			39.4687	21139.5
	39.5017	12055.5			39.5017	21125.8
	39.5347	12015.5			39.5347	20952.4
	39.5677	12069.5			39.5677	20968.3
	39.6007	12170.3			39.6007	21284.7
	39.6337	12078.4			39.6337	21254
	39.6667	12193.5			39.6667	21238.1
	39.6997	12285.1			39.6997	21253.8
	39.7327	12101.9			39.7327	21373.9
	39.7657	12124.6			39.7657	20971.4
	39.7987	12214.2			39.7987	21006.9
	39.8317	12234			39.8317	21029.5
	39.8647	12109.3			39.8647	20905.4
	39.8977	12045.8			39.8977	20912.2
	39.9307	12139.8			39.9307	20907.6
	39.9637	12147.3			39.9637	21100.1
	39.9967	12237.4			39.9967	21381.9
	40.0297	12198.4			40.0297	21154
	40.0627	12222.5			40.0627	21277.8
	40.0957	12264.8			40.0957	21365.4
	40.1287	12151.6			40.1287	21193.4
	40.1617	12198.8			40.1617	21116.6
	40.1947	12225.7			40.1947	21030.2
	40.2277	12122.7			40.2277	21029.8
	40.2607	11995.9			40.2607	21111.8
	40.2937	12035			40.2937	21072.2
	40.3267	12180.2			40.3267	21017
	40.3597	12174.5			40.3597	21174.5
	40.3927	12199.9			40.3927	21165.8
	40.4257	12213.7			40.4257	21032.1
	40.4587	12125.9			40.4587	21065.2
	40.4917	12166.1			40.4917	21053.9
	40.5247	12266.1			40.5247	21151.4
	40.5577	12302.4			40.5577	21076.5
	40.5907	12405.2			40.5907	20855
	40.6237	12366.1			40.6237	20908.9
	40.6567	12374.8			40.6567	21033.1
	40.6897	12268.1			40.6897	21222.7
	40.7227	12427.2			40.7227	21319.9
	40.7557	12377.5			40.7557	21224.7
	40.7887	12377			40.7887	21198.5
	40.8217	12466.3			40.8217	21173.6
	40.8547	12431.6			40.8547	21169.8
	40.8877	12492.8			40.8877	21139.3
	40.9207	12383.9			40.9207	21124.1
	40.9537	12455.3			40.9537	21225.3
	40.9867	12433.4			40.9867	21196.2
	41.0197	12503.1			41.0197	21224.2
	41.0527	12196.8			41.0527	21317.4
	41.0857	12444			41.0857	21012.7
	41.1187	12472.1			41.1187	21047.8
	41.1517	12371.3			41.1517	21143.5
	41.1847	12521.9			41.1847	20822.2
	41.2177	12530.6			41.2177	21270.7
	41.2507	12252			41.2507	21041.1
	41.2837	12385.5			41.2837	21011.8
	41.3167	12569.8			41.3167	21166.4
	41.3497	12526.3			41.3497	21049.7
	41.3827	12604.2			41.3827	20868.1
	41.4157	12535.4			41.4157	21006.6
	41.4487	12485.8			41.4487	21066.8
	41.4817	12374.9			41.4817	21155.5
	41.5147	12533.4			41.5147	21155.4
	41.5477	12665.5			41.5477	21006.2
	41.5807	12366.3			41.5807	21054.4
	41.6137	12685.3			41.6137	21073.6
	41.6467	12632			41.6467	21197.3
	41.6797	12735.9			41.6797	21246.7
	41.7127	12360.5			41.7127	21015.3
	41.7457	12657.5			41.7457	21457.8
	41.7787	12726.9			41.7787	21333.3
	41.8117	12758.1			41.8117	21024
	41.8447	12675.4			41.8447	21223
	41.8777	12670.3			41.8777	21202.9
	41.9107	12702.2			41.9107	21351.6
	41.9437	12834.1			41.9437	21119.1
	41.9767	12690.4			41.9767	21091
	42.0097	12689.6			42.0097	21267.5
	42.0427	12643			42.0427	21259
	42.0757	12663.9			42.0757	21206
	42.1087	12863.2			42.1087	21259.2
	42.1417	12921.8			42.1417	21371.4
	42.1747	12790.9			42.1747	21411.2
	42.2077	12736.5			42.2077	21244.5
	42.2407	12772.7			42.2407	21151.6
	42.2737	12859.7			42.2737	21355
	42.3067	13024.8			42.3067	21331.1
	42.3397	12849.9			42.3397	21237
	42.3727	12978			42.3727	21338.9
	42.4057	13081.4			42.4057	21456.8
	42.4387	12964.5			42.4387	21538.7
	42.4717	13005.3			42.4717	21526.8
	42.5047	13140.7			42.5047	21532.1
	42.5377	13030.6			42.5377	21737.5
	42.5707	13086			42.5707	21775.7
	42.6037	13126.6			42.6037	21798.4
	42.6367	13152.1			42.6367	21799.2
	42.6697	13177.2			42.6697	21644.2
	42.7027	13235.4			42.7027	21686.4
	42.7357	13328.4			42.7357	21812.9
	42.7687	13385.3			42.7687	21937.4
	42.8017	13364.5			42.8017	22086.4
	42.8347	13446.3			42.8347	22086.1
	42.8677	13590.5			42.8677	22227.1
	42.9007	13630.2			42.9007	22387.6
	42.9337	13761.4			42.9337	22545
	42.9667	13905.5			42.9667	22654.3
	42.9997	14001.6			42.9997	22756.3
	43.0327	14240.4			43.0327	23246.6
	43.0657	14490			43.0657	23461.4
	43.0987	14722.7			43.0987	23559.8
	43.1317	14995.2			43.1317	24060.6
	43.1647	15318.5			43.1647	24623
	43.1977	15765.7			43.1977	25187.7
	43.2307	16286.5			43.2307	25826.3
	43.2637	17033.7			43.2637	26674.7
	43.2967	17644.9			43.2967	27868.4
	43.3297	18495			43.3297	29176.2
	43.3627	19476.3			43.3627	30288
	43.3957	20422.2			43.3957	32016
	43.4287	21618.6			43.4287	33765.9
	43.4617	22750.3			43.4617	35161.6
	43.4947	23455.9			43.4947	36342.7
	43.5277	23813.9			43.5277	37206.4
	43.5607	23804.1			43.5607	37152.6
	43.5937	23449.9			43.5937	36508.6
	43.6267	22851.7			43.6267	35902
	43.6597	21945.1			43.6597	34516.6
	43.6927	21197.3			43.6927	33109.8
	43.7257	20187			43.7257	31541.7
	43.7587	19310			43.7587	30008.2
	43.7917	18335.3			43.7917	28931
	43.8247	17614.9			43.8247	27914.4
	43.8577	17070.7			43.8577	26638.9
	43.8907	16342			43.8907	25858.9
	43.9237	15889.2			43.9237	25303
	43.9567	15665.4			43.9567	24772.4
	43.9897	15355.1			43.9897	24294.1
	44.0227	14887.9			44.0227	23965.3
	44.0557	14877.7			44.0557	23498.5
	44.0887	14681.9			44.0887	23252.1
	44.1217	14822.8			44.1217	23159.8
	44.1547	14342.8			44.1547	23074.3
	44.1877	14465.2			44.1877	22516.9
	44.2207	14345.3			44.2207	22621.9
	44.2537	14341.1			44.2537	22314.3
	44.2867	13993.1			44.2867	22066.9
	44.3197	14189.2			44.3197	22114.3
	44.3527	14093.1			44.3527	21968.9
	44.3857	14140.1			44.3857	21980
	44.4187	13745			44.4187	22043
	44.4517	13959.1			44.4517	22081.8
	44.4847	13880.9			44.4847	21893.7
	44.5177	13879.9			44.5177	21830.9
	44.5507	13866.6			44.5507	22063.3
	44.5837	13928.8			44.5837	21596.8
	44.6167	13542.1			44.6167	21672.9
	44.6497	13519.6			44.6497	21541.6
	44.6827	13750.1			44.6827	21488.4
	44.7157	13635.2			44.7157	21536.1
	44.7487	13713.3			44.7487	21534.4
	44.7817	13624.7			44.7817	21690.2
	44.8147	13534.3			44.8147	21439.4
	44.8477	13607.4			44.8477	21462.8
	44.8807	13537.1			44.8807	21318.4
	44.9137	13480.4			44.9137	21150.9
	44.9467	13587.6			44.9467	21235.5
	44.9797	13485.5			44.9797	21334.8
	45.0127	13250			45.0127	21331.7
	45.0457	13301			45.0457	21314.5
	45.0787	13594			45.0787	21286.3
	45.1117	13447			45.1117	21327.4
	45.1447	13393.8			45.1447	21403.5
	45.1777	13429.9			45.1777	21400.5
	45.2107	13481.6			45.2107	21490
	45.2437	13411.9			45.2437	21360.4
	45.2767	13338.8			45.2767	21172
	45.3097	13312.6			45.3097	21301.8
	45.3427	13258.1			45.3427	21175.8
	45.3757	13483.9			45.3757	21004.6
	45.4087	13440.3			45.4087	21125.3
	45.4417	13307.6			45.4417	21307.8
	45.4747	13351.4			45.4747	21231.6
	45.5077	13210.7			45.5077	21076.9
	45.5407	13209.2			45.5407	21073.5
	45.5737	13416.9			45.5737	20945.7
	45.6067	13464			45.6067	20950.3
	45.6397	13330.8			45.6397	21033.9
	45.6727	13262.9			45.6727	21049.7
	45.7057	13282.2			45.7057	21104.8
	45.7387	13301.9			45.7387	21092.9
	45.7717	13265.8			45.7717	21316.5
	45.8047	13337.9			45.8047	21168.4
	45.8377	13454.8			45.8377	20962.9
	45.8707	13527.8			45.8707	21268.8
	45.9037	13505.6			45.9037	21109.9
	45.9367	13542.3			45.9367	20960.5
	45.9697	13449.7			45.9697	21226.3
	46.0027	13317.2			46.0027	21039.6
	46.0357	13323.6			46.0357	20959.2
	46.0687	13498.3			46.0687	21227.8
	46.1017	13573.4			46.1017	20885.6
	46.1347	13406.6			46.1347	20694.6
	46.1677	13412.4			46.1677	20909.5
	46.2007	13579.9			46.2007	20995.5
	46.2337	13561.4			46.2337	21047.6
	46.2667	13428			46.2667	21230.4
	46.2997	13531			46.2997	20943.1
	46.3327	13502.9			46.3327	20949
	46.3657	13508.2			46.3657	20924.1
	46.3987	13452.8			46.3987	21017.2
	46.4317	13418.7			46.4317	21050.5
	46.4647	13545.9			46.4647	20932.2
	46.4977	13551.3			46.4977	20844.4
	46.5307	13579.4			46.5307	20950.9
	46.5637	13383.8			46.5637	20923.6
	46.5967	13655.7			46.5967	20935.9
	46.6297	13360.6			46.6297	21097.4
	46.6627	13542.6			46.6627	20803.9
	46.6957	13433.3			46.6957	20804.5
	46.7287	13560.3			46.7287	20884.3
	46.7617	13575.4			46.7617	20558.9
	46.7947	13501.4			46.7947	21075.4
	46.8277	13284.9			46.8277	20721.4
	46.8607	13583.5			46.8607	21031.4
	46.8937	13577.7			46.8937	20946.1
	46.9267	13566.6			46.9267	20690.1
	46.9597	13557.6			46.9597	20856.3
	46.9927	13447.6			46.9927	20637.5
	47.0257	13410.8			47.0257	20809.2
	47.0587	13636.8			47.0587	20881.2
	47.0917	13570.6			47.0917	21086.7
	47.1247	13652.7			47.1247	21069.5
	47.1577	13693.5			47.1577	20974.6
	47.1907	13626.3			47.1907	20980.5
	47.2237	13530			47.2237	21071.8
	47.2567	13516.3			47.2567	20990.1
	47.2897	13587.1			47.2897	20793.5
	47.3227	13718.1			47.3227	20934
	47.3557	13628.7			47.3557	20806.6
	47.3887	13616.5			47.3887	20753
	47.4217	13673.6			47.4217	20779
	47.4547	13492.6			47.4547	20792.3
	47.4877	13664			47.4877	20863.5
	47.5207	13619			47.5207	20873.4
	47.5537	13560.4			47.5537	21031.5
	47.5867	13794.5			47.5867	20943
	47.6197	13621.7			47.6197	20834.5
	47.6527	13653.2			47.6527	20776.2
	47.6857	13782.7			47.6857	21014.6
	47.7187	13688.2			47.7187	20865.2
	47.7517	13665			47.7517	20860.8
	47.7847	13635			47.7847	20922.9
	47.8177	13665.1			47.8177	20962.4
	47.8507	13851.4			47.8507	20903.7
	47.8837	13792.1			47.8837	20829
	47.9167	13725.7			47.9167	20984.9
	47.9497	13780			47.9497	20978.4
	47.9827	13898.8			47.9827	20994.2
	48.0157	13877.3			48.0157	21013
	48.0487	13826.9			48.0487	20901.8
	48.0817	13851.9			48.0817	20989.8
	48.1147	13691.1			48.1147	20984.1
	48.1477	13543.1			48.1477	20940.2
	48.1807	13678.2			48.1807	20960.8
	48.2137	13755.4			48.2137	20886.1
	48.2467	13764.6			48.2467	20931.1
	48.2797	13919.1			48.2797	20872.1
	48.3127	13961.1			48.3127	20886.3
	48.3457	13906.7			48.3457	21082.2
	48.3787	13830.3			48.3787	20986.4
	48.4117	13959.5			48.4117	20872
	48.4447	14086.4			48.4447	20911.4
	48.4777	14104.3			48.4777	20882.1
	48.5107	13931			48.5107	20767.6
	48.5437	13971.1			48.5437	20815.5
	48.5767	14058.4			48.5767	20988
	48.6097	13884.8			48.6097	21170.3
	48.6427	14071			48.6427	21085.8
	48.6757	14148.7			48.6757	20974.3
	48.7087	14218.8			48.7087	21183.1
	48.7417	13996.5			48.7417	20947.5
	48.7747	14289.9			48.7747	20801.3
	48.8077	14085.6			48.8077	21078
	48.8407	14186.3			48.8407	21289
	48.8737	14037.3			48.8737	21256
	48.9067	14139.6			48.9067	21281.1
	48.9397	14292.6			48.9397	21298.1
	48.9727	14102.7			48.9727	21372
	49.0057	14157.6			49.0057	21199.7
	49.0387	14113.5			49.0387	21193.1
	49.0717	14237.5			49.0717	21237.4
	49.1047	14158.9			49.1047	21443.1
	49.1377	14308.3			49.1377	21126.7
	49.1707	14343.1			49.1707	21156.5
	49.2037	14276.8			49.2037	21559
	49.2367	14129.6			49.2367	21158.1
	49.2697	14496.3			49.2697	21348.8
	49.3027	14342.6			49.3027	21575.9
	49.3357	14469.7			49.3357	21376.9
	49.3687	14363.9			49.3687	21306.8
	49.4017	14351.1			49.4017	21876.4
	49.4347	14592.9			49.4347	21501.5
	49.4677	14582.4			49.4677	21826
	49.5007	14622.2			49.5007	21618.5
	49.5337	14847.1			49.5337	21824.9
	49.5667	14683.7			49.5667	21723.8
	49.5997	14718.9			49.5997	21563.3
	49.6327	14690.3			49.6327	21997
	49.6657	15141.6			49.6657	21853.3
	49.6987	15015			49.6987	22096.9
	49.7317	15038			49.7317	22131.5
	49.7647	15175.3			49.7647	22356.6
	49.7977	15288.2			49.7977	22325.2
	49.8307	15507.9			49.8307	22824.3
	49.8637	15561.3			49.8637	22696.2
	49.8967	15531.7			49.8967	22857.1
	49.9297	15675.6			49.9297	23218
	49.9627	15755.6			49.9627	23358.4
	49.9957	16152			49.9957	23398.2
	50.0287	16388.9			50.0287	23809.7
	50.0617	16523.9			50.0617	24145.5
	50.0947	16717			50.0947	24355.6
	50.1277	16931.8			50.1277	24836.2
	50.1607	17288.5			50.1607	25131.7
	50.1937	17765.3			50.1937	25587.8
	50.2267	18066.2			50.2267	25956.2
	50.2597	18333.6			50.2597	26423.1
	50.2927	18809.5			50.2927	26829.4
	50.3257	19088.9			50.3257	27210.2
	50.3587	19383.9			50.3587	27690.8
	50.3917	19766			50.3917	28192.1
	50.4247	20212.9			50.4247	28678.3
	50.4577	20435.4			50.4577	29137.5
	50.4907	20561.8			50.4907	29421.3
	50.5237	20547.6			50.5237	29534.3
	50.5567	20622.7			50.5567	29676.8
	50.5897	20594.4			50.5897	29588
	50.6227	20287.7			50.6227	29289.4
	50.6557	20021.9			50.6557	29156.2
	50.6887	19791.2			50.6887	28687.3
	50.7217	19520.2			50.7217	28002.1
	50.7547	19130			50.7547	27529.8
	50.7877	18641			50.7877	26861.2
	50.8207	18265.8			50.8207	26253.9
	50.8537	17815.8			50.8537	25644
	50.8867	17208			50.8867	24996.2
	50.9197	16838.1			50.9197	24676.1
	50.9527	16560.4			50.9527	24288.9
	50.9857	16365.7			50.9857	23996.3
	51.0187	16375.6			51.0187	23472
	51.0517	16019.2			51.0517	23050.6
	51.0847	15663.6			51.0847	23119.2
	51.1177	15609.4			51.1177	22906.5
	51.1507	15503.6			51.1507	22573.4
	51.1837	15311.6			51.1837	22329.5
	51.2167	15276.8			51.2167	22218.1
	51.2497	15384.1			51.2497	22246.5
	51.2827	15248.5			51.2827	22058.1
	51.3157	15004.8			51.3157	21826
	51.3487	15023.8			51.3487	22030.9
	51.3817	15017.9			51.3817	21808.2
	51.4147	14758.5			51.4147	21777.8
	51.4477	14902.2			51.4477	21576.5
	51.4807	15046.1			51.4807	21372.4
	51.5137	14856.7			51.5137	21432.6
	51.5467	14895.5			51.5467	21359.4
	51.5797	14845.1			51.5797	21331.4
	51.6127	14727.3			51.6127	21206.6
	51.6457	14520.2			51.6457	20852.9
	51.6787	14678.6			51.6787	21352
	51.7117	14680.8			51.7117	21252.9
	51.7447	14755.4			51.7447	20988.4
	51.7777	14568.2			51.7777	21236.8
	51.8107	14493.7			51.8107	21288.4
	51.8437	14601.9			51.8437	21418.4
	51.8767	14564.8			51.8767	21185.5
	51.9097	14484.6			51.9097	21263.6
	51.9427	14585.7			51.9427	21209.2
	51.9757	14661.1			51.9757	21023.1
	52.0087	14675			52.0087	21040
	52.0417	14766.6			52.0417	21156.5
	52.0747	14587.2			52.0747	20964.2
	52.1077	14583			52.1077	20922.8
	52.1407	14397.4			52.1407	20852.6
	52.1737	14526.2			52.1737	20799.8
	52.2067	14577.5			52.2067	21111.3
	52.2397	14621			52.2397	20747
	52.2727	14792.6			52.2727	20843.4
	52.3057	14661.8			52.3057	20864.1
	52.3387	14730.8			52.3387	20895.3
	52.3717	14669.3			52.3717	20942.2
	52.4047	14802.5			52.4047	20901
	52.4377	14544.9			52.4377	20697.8
	52.4707	14572.5			52.4707	20846.3
	52.5037	14519.9			52.5037	20890.4
	52.5367	14394.9			52.5367	20775.2
	52.5697	14730.8			52.5697	20826.7
	52.6027	14561			52.6027	21026.2
	52.6357	14579.9			52.6357	20786.4
	52.6687	14632.8			52.6687	20673.6
	52.7017	14558.8			52.7017	20799.1
	52.7347	14639			52.7347	20934.9
	52.7677	14568.9			52.7677	20863.8
	52.8007	14657.3			52.8007	20744.3
	52.8337	14659.1			52.8337	20565.9
	52.8667	14623.3			52.8667	20618.5
	52.8997	14504.9			52.8997	20857.7
	52.9327	14578.8			52.9327	20873.8
	52.9657	14581.7			52.9657	20855.4
	52.9987	14577.1			52.9987	20803.8
	53.0317	14629.7			53.0317	20801.6
	53.0647	14631.2			53.0647	20851.9
	53.0977	14647.4			53.0977	20850.6
	53.1307	14589.1			53.1307	20741
	53.1637	14638.3			53.1637	20619
	53.1967	14705.9			53.1967	20676.9
	53.2297	14784.9			53.2297	20706.7
	53.2627	14755.2			53.2627	20757.3
	53.2957	14723.1			53.2957	20736.9
	53.3287	14789.6			53.3287	20688.8
	53.3617	14736.5			53.3617	20744.4
	53.3947	14758.4			53.3947	20778.5
	53.4277	14780.1			53.4277	20776.4
	53.4607	14688.2			53.4607	20651.9
	53.4937	14691.3			53.4937	20734.7
	53.5267	14690.7			53.5267	20924.8
	53.5597	14651.5			53.5597	20824.5
	53.5927	14660.9			53.5927	20626.8
	53.6257	14691.9			53.6257	20582.4
	53.6587	14795.2			53.6587	20759.2
	53.6917	14869			53.6917	20703.2
	53.7247	14807.1			53.7247	20695.9
	53.7577	14666.3			53.7577	20632.3
	53.7907	14856.9			53.7907	20606.7
	53.8237	14759.8			53.8237	20809.3
	53.8567	14698.4			53.8567	20836
	53.8897	14680.3			53.8897	20847.5
	53.9227	14877.5			53.9227	20764.6
	53.9557	14981.9			53.9557	20668.2
	53.9887	14757.1			53.9887	20608.5
	54.0217	14691.1			54.0217	20394.9
	54.0547	14852.3			54.0547	20654.5
	54.0877	14918.8			54.0877	20931.6
	54.1207	14941.7			54.1207	20910.8
	54.1537	14967.9			54.1537	20869.8
	54.1867	14850.1			54.1867	20885.5
	54.2197	14820.6			54.2197	20919.7
	54.2527	14807.2			54.2527	20768.6
	54.2857	14869.7			54.2857	20762.8
	54.3187	14834.1			54.3187	20747.6
	54.3517	14948.5			54.3517	20788.2
	54.3847	14923.9			54.3847	20870.6
	54.4177	15058.9			54.4177	20915.6
	54.4507	14676.1			54.4507	20942.9
	54.4837	14925.8			54.4837	20617.8
	54.5167	15041.8			54.5167	20772.4
	54.5497	15165.5			54.5497	20785.1
	54.5827	15024.2			54.5827	20795.2
	54.6157	15045			54.6157	20813.4
	54.6487	14742.3			54.6487	20896.3
	54.6817	14847			54.6817	20724.4
	54.7147	14978.7			54.7147	20800.4
	54.7477	15044.7			54.7477	20789.1
	54.7807	15056.4			54.7807	20830.2
	54.8137	14790.3			54.8137	20589.7
	54.8467	14781.7			54.8467	20658.9
	54.8797	14838.6			54.8797	20886.6
	54.9127	14860			54.9127	20685
	54.9457	14839.3			54.9457	20592.3
	54.9787	15030.3			54.9787	20632.4
	55.0117	14911.3			55.0117	20898.8
	55.0447	14919.9			55.0447	20885
	55.0777	14983.7			55.0777	20739.1
	55.1107	14961.2			55.1107	20776.8
	55.1437	14905.2			55.1437	20756
	55.1767	15081.1			55.1767	20727.6
	55.2097	15049.7			55.2097	20710.7
	55.2427	15112.2			55.2427	20911.5
	55.2757	15178.8			55.2757	20863.5
	55.3087	15191.3			55.3087	20743.7
	55.3417	15212.6			55.3417	20932
	55.3747	15226			55.3747	20659.8
	55.4077	15128.6			55.4077	20706.4
	55.4407	15080.9			55.4407	20784.7
	55.4737	14999.3			55.4737	20794.4
	55.5067	15228.8			55.5067	20890
	55.5397	15226.5			55.5397	20810.9
	55.5727	14998.9			55.5727	20713.4
	55.6057	15009.9			55.6057	20766.6
	55.6387	15144			55.6387	20791
	55.6717	15199.1			55.6717	20851.1
	55.7047	15224.3			55.7047	20673.1
	55.7377	15179.8			55.7377	20725.9
	55.7707	15181.7			55.7707	20876.9
	55.8037	15148.3			55.8037	20876
	55.8367	15192			55.8367	20863
	55.8697	15142.6			55.8697	20834
	55.9027	15050.9			55.9027	20784.5
	55.9357	15068.8			55.9357	20815
	55.9687	15121.5			55.9687	20845.5
	56.0017	15184.6			56.0017	20787
	56.0347	15274.3			56.0347	20829
	56.0677	15259.8			56.0677	20849
	56.1007	15098.6			56.1007	20686.6
	56.1337	15173.1			56.1337	20547
	56.1667	15254.8			56.1667	20636.2
	56.1997	15221.2			56.1997	20777.6
	56.2327	15135.3			56.2327	20799.1
	56.2657	15206.4			56.2657	20837.4
	56.2987	15274.2			56.2987	20777.9
	56.3317	15148.5			56.3317	20803.5
	56.3647	15150			56.3647	20958.6
	56.3977	15337.8			56.3977	20929.4
	56.4307	15423			56.4307	20870.6
	56.4637	15402.6			56.4637	20611.3
	56.4967	15353.6			56.4967	20896.8
	56.5297	15299.6			56.5297	20938.6
	56.5627	15285.2			56.5627	20845
	56.5957	15299.3			56.5957	20883
	56.6287	15183.2			56.6287	20699.7
	56.6617	15191.5			56.6617	20920.6
	56.6947	15223.4			56.6947	20838.9
	56.7277	15238.2			56.7277	20787.2
	56.7607	15222.5			56.7607	20722.4
	56.7937	15261			56.7937	20833.4
	56.8267	15534.2			56.8267	21027.1
	56.8597	15484.1			56.8597	21007.8
	56.8927	15400.8			56.8927	20792.6
	56.9257	15306.8			56.9257	20869.8
	56.9587	15102.2			56.9587	21090.4
	56.9917	15383.5			56.9917	20866.2
	57.0247	15410.8			57.0247	20985.7
	57.0577	15304.6			57.0577	21053
	57.0907	15389.2			57.0907	20863.8
	57.1237	15428.8			57.1237	20753.4
	57.1567	15376.7			57.1567	20862.2
	57.1897	15557.7			57.1897	20921.9
	57.2227	15613			57.2227	21108.7
	57.2557	15561.7			57.2557	20694.5
	57.2887	15484			57.2887	20752.4
	57.3217	15344.4			57.3217	21071.9
	57.3547	15390.3			57.3547	20810.3
	57.3877	15701.2			57.3877	20852.3
	57.4207	15575.1			57.4207	20845.9
	57.4537	15451.8			57.4537	20734.8
	57.4867	15219			57.4867	20868.4
	57.5197	15399.6			57.5197	20855.6
	57.5527	15491.5			57.5527	20922.7
	57.5857	15458			57.5857	20868.8
	57.6187	15615.5			57.6187	20916.8
	57.6517	15538.9			57.6517	20834.5
	57.6847	15607.7			57.6847	20710
	57.7177	15495.7			57.7177	21124.1
	57.7507	15307.9			57.7507	20938.7
	57.7837	15383.4			57.7837	20822.3
	57.8167	15482.2			57.8167	20773.8
	57.8497	15643.3			57.8497	20843.5
	57.8827	15685			57.8827	20859.5
	57.9157	15622.3			57.9157	20730
	57.9487	15530			57.9487	20994.2
	57.9817	15535.6			57.9817	21067.1
	58.0147	15678.5			58.0147	21030.7
	58.0477	15625.6			58.0477	20961.2
	58.0807	15610.6			58.0807	20895.7
	58.1137	15585.2			58.1137	20788.1
	58.1467	15650.8			58.1467	20869.4
	58.1797	15670.5			58.1797	21006
	58.2127	15701.8			58.2127	20969.9
	58.2457	15732.2			58.2457	20858
	58.2787	15629.4			58.2787	20776.5
	58.3117	15550.3			58.3117	20789.9
	58.3447	15688.2			58.3447	20996.9
	58.3777	15665.5			58.3777	21108.5
	58.4107	15686.8			58.4107	20944.1
	58.4437	15770.7			58.4437	20881.4
	58.4767	15809.7			58.4767	20815.3
	58.5097	15752.5			58.5097	20782.9
	58.5427	15681.6			58.5427	20755.6
	58.5757	15750.3			58.5757	20815.2
	58.6087	15842.6			58.6087	20934.7
	58.6417	15728.8			58.6417	20867.3
	58.6747	15584.1			58.6747	20920.4
	58.7077	15713.8			58.7077	21033
	58.7407	15831.3			58.7407	21078.6
	58.7737	15834.4			58.7737	20921.9
	58.8067	15803.6			58.8067	20788.2
	58.8397	15814.5			58.8397	20772.6
	58.8727	15647.6			58.8727	20658.1
	58.9057	15633			58.9057	20943.9
	58.9387	15599.6			58.9387	21051.6
	58.9717	15782.2			58.9717	20841.4
	59.0047	15690.6			59.0047	20799.6
	59.0377	15817.9			59.0377	20865.2
	59.0707	15776.9			59.0707	20963.7
	59.1037	15754.7			59.1037	20864.3
	59.1367	15756.9			59.1367	20706.8
	59.1697	15865.7			59.1697	20787.5
	59.2027	15884.5			59.2027	20825
	59.2357	15834.8			59.2357	20929.9
	59.2687	15949.3			59.2687	20871.2
	59.3017	15971.6			59.3017	20882.7
	59.3347	16121.1			59.3347	20902.1
	59.3677	15791			59.3677	20937.8
	59.4007	15781.1			59.4007	20988.5
	59.4337	15934.5			59.4337	21232.4
	59.4667	16032.3			59.4667	20817.6
	59.4997	16030.6			59.4997	21008
	59.5327	15792.8			59.5327	20950.3
	59.5657	16052.6			59.5657	20886.8
	59.5987	15704.8			59.5987	20855.7
	59.6317	15700.5			59.6317	20776.3
	59.6647	15914.2			59.6647	20980.7
	59.6977	15966.1			59.6977	20983.8
	59.7307	15819.2			59.7307	20730.5
	59.7637	16213.7			59.7637	20657.9
	59.7967	16014.8			59.7967	20828.5
	59.8297	15712.4			59.8297	20765.4
	59.8627	16031.3			59.8627	21088.3
	59.8957	15870.1			59.8957	21002.2
	59.9287	16162.7			59.9287	20970.3
	59.9617	16007.7			59.9617	20789.4
	59.9947	16014.9			59.9947	20947.8
	60.0277	15935.5			60.0277	20881.7
	60.0607	16238.4			60.0607	20863.6
	60.0937	16045.7			60.0937	20909.4
	60.1267	15935.8			60.1267	21076.7
	60.1597	16065			60.1597	21138.4
	60.1927	16232.4			60.1927	21004.1
	60.2257	16004.6			60.2257	20974.8
	60.2587	16098.1			60.2587	20948
	60.2917	16069.8			60.2917	21020.3
	60.3247	15996.3			60.3247	20997.1
	60.3577	16003.6			60.3577	20980.8
	60.3907	15995.6			60.3907	20895.4
	60.4237	15977.3			60.4237	21055.2
	60.4567	16170.1			60.4567	20799.9
	60.4897	16199.8			60.4897	20816.5
	60.5227	16069.8			60.5227	20891
	60.5557	16087.7			60.5557	21045.5
	60.5887	16138.7			60.5887	20911.7
	60.6217	16141.6			60.6217	21063.5
	60.6547	16155.1			60.6547	21055.7
	60.6877	16224.2			60.6877	20940
	60.7207	16215.7			60.7207	20930.2
	60.7537	16192.8			60.7537	20883.2
	60.7867	16218.3			60.7867	20889.2
	60.8197	16245.8			60.8197	20853.2
	60.8527	16222.5			60.8527	20915.5
	60.8857	16229.8			60.8857	20953.6
	60.9187	16291.8			60.9187	20981.2
	60.9517	16329.9			60.9517	20974.5
	60.9847	16264.1			60.9847	21032
	61.0177	16221.7			61.0177	20952.3
	61.0507	16264.5			61.0507	20938.9
	61.0837	16254			61.0837	21045.4
	61.1167	16158			61.1167	20970.6
	61.1497	16146.1			61.1497	20942.6
	61.1827	16229.2			61.1827	20987.4
	61.2157	16334.2			61.2157	21027
	61.2487	16407.7			61.2487	21082.8
	61.2817	16269.8			61.2817	21111.4
	61.3147	16293.8			61.3147	21083.6
	61.3477	16502.1			61.3477	20939.4
	61.3807	16361.5			61.3807	20851.5
	61.4137	16278.5			61.4137	20914.4
	61.4467	16235.4			61.4467	20998.8
	61.4797	16181.8			61.4797	20926
	61.5127	16334.7			61.5127	20862.2
	61.5457	16338.3			61.5457	20885.5
	61.5787	16419.4			61.5787	20963.7
	61.6117	16505			61.6117	20930.9
	61.6447	16506.8			61.6447	20880.8
	61.6777	16450.6			61.6777	20855.3
	61.7107	16373.2			61.7107	20860
	61.7437	16515.1			61.7437	20862.7
	61.7767	16452.3			61.7767	20817.6
	61.8097	16510.9			61.8097	20982.8
	61.8427	16420.2			61.8427	21129.9
	61.8757	16343.5			61.8757	21221.1
	61.9087	16369.9			61.9087	21208.4
	61.9417	16350.5			61.9417	20946.6
	61.9747	16253.8			61.9747	20822.8
	62.0077	16400.8			62.0077	20868.8
	62.0407	16387.3			62.0407	21160.3
	62.0737	16287.3			62.0737	20864.6
	62.1067	16427.8			62.1067	20981.6
	62.1397	16385.9			62.1397	21209.7
	62.1727	16456.1			62.1727	21063.9
	62.2057	16591.8			62.2057	21013.8
	62.2387	16369.5			62.2387	21047.9
	62.2717	16242.1			62.2717	21052.9
	62.3047	16198.2			62.3047	21032.4
	62.3377	16421.4			62.3377	21183.9
	62.3707	16524.3			62.3707	21097.6
	62.4037	16430			62.4037	21164.8
	62.4367	16561.3			62.4367	21113.6
	62.4697	16667.9			62.4697	20881.9
	62.5027	16518.5			62.5027	20815.2
	62.5357	16502.5			62.5357	20979.2
	62.5687	16604.8			62.5687	21117.8
	62.6017	16224			62.6017	21105.8
	62.6347	16452.9			62.6347	21000.4
	62.6677	16392.6			62.6677	21078.7
	62.7007	16340.8			62.7007	21089.3
	62.7337	16537.7			62.7337	20982.7
	62.7667	16749.6			62.7667	21044.4
	62.7997	16818.3			62.7997	21176.8
	62.8327	16590.2			62.8327	20922.9
	62.8657	16327.8			62.8657	21080
	62.8987	16355.2			62.8987	21086.1
	62.9317	16736.6			62.9317	21027.2
	62.9647	16692.2			62.9647	21023.3
	62.9977	16551.3			62.9977	20886.7
	63.0307	16530.5			63.0307	21227.2
	63.0637	16601.6			63.0637	20849.4
	63.0967	16451.4			63.0967	21090.8
	63.1297	16604.8			63.1297	21188.3
	63.1627	16609			63.1627	21043.8
	63.1957	16481.7			63.1957	21031.2
	63.2287	16498.3			63.2287	21021.7
	63.2617	16612.2			63.2617	20837.6
	63.2947	16582.9			63.2947	21043.2
	63.3277	16721.5			63.3277	21142.9
	63.3607	16703			63.3607	21043.3
	63.3937	16514			63.3937	21052.5
	63.4267	16605.4			63.4267	21039.1
	63.4597	16790.2			63.4597	21164.8
	63.4927	16717.3			63.4927	21171.5
	63.5257	16655.4			63.5257	21160
	63.5587	16734.4			63.5587	21091.2
	63.5917	16767.6			63.5917	21022.6
	63.6247	16703.4			63.6247	21010.5
	63.6577	16678.8			63.6577	20979.4
	63.6907	16743.5			63.6907	21138.2
	63.7237	16912.8			63.7237	21208.7
	63.7567	16867.6			63.7567	20999.7
	63.7897	16670.9			63.7897	20965.8
	63.8227	16749			63.8227	21039.7
	63.8557	16872.8			63.8557	20981.6
	63.8887	16992.9			63.8887	20930.5
	63.9217	16896.1			63.9217	21082.6
	63.9547	16669.6			63.9547	21181.7
	63.9877	16796.3			63.9877	21126.3
	64.0207	16832.6			64.0207	21142.6
	64.0537	16838.5			64.0537	21045.7
	64.0867	16751.5			64.0867	21239.7
	64.1197	16708.9			64.1197	21080.8
	64.1527	16695.9			64.1527	20879.5
	64.1857	16692.1			64.1857	20979.5
	64.2187	16685.5			64.2187	21084.3
	64.2517	16773.8			64.2517	21050.7
	64.2847	16880.5			64.2847	21147.7
	64.3177	16945.7			64.3177	21110
	64.3507	16931.8			64.3507	21164
	64.3837	17071.6			64.3837	21263.5
	64.4167	16964.6			64.4167	21073.7
	64.4497	16849			64.4497	21001.5
	64.4827	16831.7			64.4827	21007.7
	64.5157	16902.1			64.5157	20989.6
	64.5487	16891.1			64.5487	20964
	64.5817	17016.8			64.5817	21056.5
	64.6147	17010.8			64.6147	21052
	64.6477	17062.2			64.6477	21231.4
	64.6807	16990.9			64.6807	21120.7
	64.7137	16938.6			64.7137	21079.7
	64.7467	16886.2			64.7467	21053.7
	64.7797	16971.5			64.7797	20962.9
	64.8127	17046.6			64.8127	21125
	64.8457	17087.1			64.8457	21387.8
	64.8787	17252.2			64.8787	21331.3
	64.9117	17111.2			64.9117	21470.3
	64.9447	17027.7			64.9447	21262.1
	64.9777	17044.6			64.9777	21351.9
	65.0107	17029.6			65.0107	21218.1
	65.0437	16886.6			65.0437	21296.8
	65.0767	17061.4			65.0767	21131.9
	65.1097	16912.3			65.1097	21287
	65.1427	17106			65.1427	21040.6
	65.1757	17134			65.1757	21218.3
	65.2087	17025			65.2087	21243.9
	65.2417	17118.2			65.2417	21085.3
	65.2747	17234.9			65.2747	21226.2
	65.3077	16847			65.3077	21198.7
	65.3407	17065.6			65.3407	21119.3
	65.3737	17017.3			65.3737	21195.6
	65.4067	17110.6			65.4067	21407.7
	65.4397	17190			65.4397	21289.4
	65.4727	17292.5			65.4727	21252.7
	65.5057	17259.6			65.5057	21096.8
	65.5387	17301.1			65.5387	21088.3
	65.5717	17214.4			65.5717	20931.7
	65.6047	17182.9			65.6047	21154.2
	65.6377	17052.9			65.6377	21257.9
	65.6707	17060.3			65.6707	21145.2
	65.7037	17260.9			65.7037	21116.4
	65.7367	16990.8			65.7367	21266.2
	65.7697	17073.2			65.7697	21240.7
	65.8027	17156.1			65.8027	21268.4
	65.8357	17250			65.8357	21356.9
	65.8687	17179			65.8687	21280.3
	65.9017	17087.2			65.9017	21344.4
	65.9347	17268.3			65.9347	21235.2
	65.9677	17174.8			65.9677	21238
	66.0007	17167.1			66.0007	21330
	66.0337	17254.8			66.0337	21316.1
	66.0667	17339.5			66.0667	21328
	66.0997	17363.6			66.0997	21353.4
	66.1327	17312.7			66.1327	21327.9
	66.1657	17258.6			66.1657	21369.2
	66.1987	17353.5			66.1987	21392.1
	66.2317	17451.2			66.2317	21228.2
	66.2647	17496.6			66.2647	21277.5
	66.2977	17512.2			66.2977	21412.4
	66.3307	17531.7			66.3307	21428.8
	66.3637	17440			66.3637	21471
	66.3967	17391.6			66.3967	21513.5
	66.4297	17390.4			66.4297	21412.4
	66.4627	17432.2			66.4627	21332.5
	66.4957	17489.5			66.4957	21414.5
	66.5287	17408.6			66.5287	21373.8
	66.5617	17443.9			66.5617	21429.9
	66.5947	17316.8			66.5947	21523.3
	66.6277	17332.2			66.6277	21371.3
	66.6607	17394.9			66.6607	21268
	66.6937	17266.7			66.6937	21298.1
	66.7267	17461.4			66.7267	21373.7
	66.7597	17338.5			66.7597	21330.9
	66.7927	17341.4			66.7927	21395.5
	66.8257	17569.8			66.8257	21324.2
	66.8587	17701.5			66.8587	21303.8
	66.8917	17709.8			66.8917	21396.6
	66.9247	17526.4			66.9247	21258.5
	66.9577	17620.5			66.9577	21233
	66.9907	17499.8			66.9907	21200.4
	67.0237	17377.7			67.0237	21151.5
	67.0567	17370.6			67.0567	21251
	67.0897	17655			67.0897	21324.5
	67.1227	17463			67.1227	21233.6
	67.1557	17446.7			67.1557	21253
	67.1887	17547.5			67.1887	21200.9
	67.2217	17549.4			67.2217	21329.2
	67.2547	17670.4			67.2547	21101.5
	67.2877	17615.8			67.2877	21332.4
	67.3207	17576.6			67.3207	21314.9
	67.3537	17631			67.3537	21429.2
	67.3867	17569.7			67.3867	21521.7
	67.4197	17623.4			67.4197	21377.6
	67.4527	17652.7			67.4527	21364.4
	67.4857	17405.6			67.4857	21276.5
	67.5187	17647.6			67.5187	21162.1
	67.5517	17657.1			67.5517	21529.8
	67.5847	17633.8			67.5847	21341.9
	67.6177	17565.7			67.6177	21518.3
	67.6507	17716			67.6507	21276.1
	67.6837	17722.9			67.6837	21405.1
	67.7167	17747.5			67.7167	21258.6
	67.7497	17712.2			67.7497	21343.2
	67.7827	17735.8			67.7827	21255.6
	67.8157	17388.6			67.8157	21157.8
	67.8487	17685.7			67.8487	21452.4
	67.8817	17371.8			67.8817	21154.6
	67.9147	17700.7			67.9147	21194.4
	67.9477	17908.3			67.9477	21285.1
	67.9807	17740.1			67.9807	21474.8
	68.0137	17812.7			68.0137	21190
	68.0467	17537.9			68.0467	21310.5
	68.0797	17653.6			68.0797	21138.7
	68.1127	17644.4			68.1127	21270.8
	68.1457	17539			68.1457	21370.6
	68.1787	17538.7			68.1787	21491.1
	68.2117	17708.3			68.2117	21213.6
	68.2447	17825.8			68.2447	21232.1
	68.2777	17692.5			68.2777	21347.1
	68.3107	17842			68.3107	21261.9
	68.3437	17778.3			68.3437	21111.3
	68.3767	17797			68.3767	21266.8
	68.4097	17796			68.4097	21287.9
	68.4427	17917.2			68.4427	21329.6
	68.4757	17749.8			68.4757	21410.9
	68.5087	17873.5			68.5087	21360
	68.5417	17811.8			68.5417	21286.1
	68.5747	17793			68.5747	21301.3
	68.6077	17776.7			68.6077	21336.6
	68.6407	17942.8			68.6407	21309.4
	68.6737	17925.8			68.6737	21294
	68.7067	17747.9			68.7067	21530.8
	68.7397	17622.5			68.7397	21479.9
	68.7727	17661.4			68.7727	21310.5
	68.8057	17776.4			68.8057	21277.5
	68.8387	17807			68.8387	21281.4
	68.8717	17856			68.8717	21235.1
	68.9047	17893.9			68.9047	21230.4
	68.9377	17806.2			68.9377	21259.3
	68.9707	17757.5			68.9707	21221.4
	69.0037	17803.4			69.0037	21302.6
	69.0367	17890.5			69.0367	21356.6
	69.0697	17891			69.0697	21374
	69.1027	17884.7			69.1027	21501
	69.1357	17966.4			69.1357	21553.3
	69.1687	17895.4			69.1687	21509.5
	69.2017	17908.5			69.2017	21333.9
	69.2347	18062.3			69.2347	21256.1
	69.2677	18130.4			69.2677	21291.1
	69.3007	18046.9			69.3007	21254.7
	69.3337	17890.2			69.3337	21406.1
	69.3667	17966.7			69.3667	21551.4
	69.3997	17937.7			69.3997	21416.9
	69.4327	18026.7			69.4327	21267.6
	69.4657	18142.6			69.4657	21218.8
	69.4987	17981.5			69.4987	21309.8
	69.5317	18000.6			69.5317	21485.8
	69.5647	18098.9			69.5647	21302.1
	69.5977	18043.1			69.5977	21541
	69.6307	18215.2			69.6307	21359.4
	69.6637	17956.4			69.6637	21332.7
	69.6967	17949.5			69.6967	21314.5
	69.7297	18024.4			69.7297	21511.3
	69.7627	18131.3			69.7627	21347.2
	69.7957	18058			69.7957	21484
	69.8287	18158.5			69.8287	21469.7
	69.8617	18161.9			69.8617	21393.9
	69.8947	18362.7			69.8947	21373.3
	69.9277	18399.9			69.9277	21328.1
	69.9607	18068			69.9607	21512.5
	69.9937	18010.3			69.9937	21670.2
	70.0267	18187.7			70.0267	21371.1
	70.0597	18026.3			70.0597	21223.7
	70.0927	17968.2			70.0927	21544.6
	70.1257	18044			70.1257	21382.9
	70.1587	18143.9			70.1587	21343.9
	70.1917	18139.1			70.1917	21453.8
	70.2247	18052.8			70.2247	21451
	70.2577	18150.1			70.2577	21353.1
	70.2907	18320.9			70.2907	21360.1
	70.3237	18373			70.3237	21513.5
	70.3567	18255.9			70.3567	21607.1
	70.3897	18217.6			70.3897	21425.1
	70.4227	18465.9			70.4227	21417.1
	70.4557	18520.1			70.4557	21373.8
	70.4887	18445.9			70.4887	21428.4
	70.5217	18321.3			70.5217	21304.7
	70.5547	18277.8			70.5547	21513.8
	70.5877	18379.6			70.5877	21490.1
	70.6207	18328.1			70.6207	21527
	70.6537	18396.6			70.6537	21613.5
	70.6867	18456.3			70.6867	21533
	70.7197	18348.9			70.7197	21650.2
	70.7527	18367.5			70.7527	21394.3
	70.7857	18501.6			70.7857	21486.9
	70.8187	18379.3			70.8187	21506.6
	70.8517	18318			70.8517	21509.5
	70.8847	18505.8			70.8847	21597.9
	70.9177	18286.3			70.9177	21599
[truncated: 274 more rows]

## Sheet: Figure 2c
	Figure 2. XRD patterns of current collectors before and after contact with LPSCl. XRD patterns of current collectors of (a) Cu, (b) SS, (c) Ni, (d) Al, (e) Al/C, (f) Li and (g) Cu/Li before and after direct contact with LPSCl electrolyte for 24 h.
Ni before contact LPSCl	Pos. [°_x0001__x000F_	Intensity [Counts]		Ni after contact LPSCl (24 hours)	Pos. [°_x0001_'	Intensity [Counts]
	5.0167	2099			5.0167	24914.1
	5.0497	2008.16			5.0497	24347.7
	5.0827	2180.5			5.0827	24414.8
	5.1157	2087.83			5.1157	24462
	5.1487	2129.57			5.1487	24614.2
	5.1817	2161.04			5.1817	24551.6
	5.2147	2188.88			5.2147	24061.2
	5.2477	2149.98			5.2477	23873.9
	5.2807	2135.21			5.2807	23609.6
	5.3137	2105.64			5.3137	23818.6
	5.3467	2178			5.3467	23961.9
	5.3797	2136.48			5.3797	23381.3
	5.4127	2175.5			5.4127	23547.4
	5.4457	2199.88			5.4457	23870.9
	5.4787	2120.7			5.4787	23343.4
	5.5117	2157.29			5.5117	22822.6
	5.5447	2177.18			5.5447	23001.2
	5.5777	2201.77			5.5777	23021.8
	5.6107	2170.15			5.6107	22208.9
	5.6437	2205.35			5.6437	21636.7
	5.6767	2153.5			5.6767	23458.3
	5.7097	2133.94			5.7097	23286.8
	5.7427	2213.68			5.7427	22859.3
	5.7757	2236.91			5.7757	22555.7
	5.8087	2218.68			5.8087	22472.2
	5.8417	2222.26			5.8417	22651.4
	5.8747	2222.3			5.8747	23186.4
	5.9077	2239.76			5.9077	22898.5
	5.9407	2255.81			5.9407	22798.9
	5.9737	2293.84			5.9737	22638.8
	6.0067	2312.14			6.0067	22586.5
	6.0397	2306.14			6.0397	22464.2
	6.0727	2314.31			6.0727	22442
	6.1057	2363.96			6.1057	22528.4
	6.1387	2421.37			6.1387	22404.6
	6.1717	2406.88			6.1717	22461.3
	6.2047	2407.33			6.2047	22422.3
	6.2377	2422.48			6.2377	22412.3
	6.2707	2391.62			6.2707	22351.4
	6.3037	2441.48			6.3037	22313.6
	6.3367	2519.4			6.3367	22264.5
	6.3697	2492.36			6.3697	22485.3
	6.4027	2491.05			6.4027	22534.7
	6.4357	2517.48			6.4357	22141.5
	6.4687	2510.09			6.4687	22160.3
	6.5017	2516.67			6.5017	21993.1
	6.5347	2572.28			6.5347	21813.8
	6.5677	2632.16			6.5677	21942.9
	6.6007	2618.06			6.6007	22372.6
	6.6337	2652.68			6.6337	22690.6
	6.6667	2630.26			6.6667	22397.5
	6.6997	2657.42			6.6997	22329.2
	6.7327	2711.4			6.7327	22400.1
	6.7657	2769.12			6.7657	22445.4
	6.7987	2845.27			6.7987	22603.4
	6.8317	2794.06			6.8317	22567.6
	6.8647	2866.29			6.8647	22685.6
	6.8977	2936.66			6.8977	22684
	6.9307	2964.95			6.9307	22585.3
	6.9637	3070.52			6.9637	23601.1
	6.9967	2972.98			6.9967	23144.1
	7.0297	3067.47			7.0297	22868.1
	7.0627	3009.97			7.0627	23095.8
	7.0957	3048.76			7.0957	23310.6
	7.1287	3131.34			7.1287	23626.5
	7.1617	3129.16			7.1617	23638.1
	7.1947	3123.47			7.1947	23478.1
	7.2277	3292.6			7.2277	23817.9
	7.2607	3360.34			7.2607	22957.7
	7.2937	3250.21			7.2937	23311.6
	7.3267	3295.57			7.3267	24029.3
	7.3597	3433.14			7.3597	23789.1
	7.3927	3517.06			7.3927	23765.3
	7.4257	3470.24			7.4257	23945.2
	7.4587	3510.93			7.4587	23665.2
	7.4917	3543.2			7.4917	23653
	7.5247	3617.3			7.5247	24142
	7.5577	3547.89			7.5577	24310.7
	7.5907	3436.6			7.5907	23961.5
	7.6237	3621.09			7.6237	24486.3
	7.6567	3693.17			7.6567	25000.4
	7.6897	3771.1			7.6897	24345.5
	7.7227	3874.15			7.7227	24461.8
	7.7557	3886.56			7.7557	24867.2
	7.7887	3874.81			7.7887	25221.8
	7.8217	3878.63			7.8217	24786
	7.8547	3979.4			7.8547	24910.1
	7.8877	4120.42			7.8877	24896.3
	7.9207	4129.68			7.9207	24643.9
	7.9537	4105.38			7.9537	25198.4
	7.9867	4193.39			7.9867	25149.3
	8.0197	4174.87			8.0197	25477.1
	8.0527	4245.16			8.0527	24995.7
	8.0857	4331.71			8.0857	25349.3
	8.1187	4385.15			8.1187	25611.6
	8.1517	4425.16			8.1517	25716.5
	8.1847	4469.17			8.1847	25470.7
	8.2177	4616.72			8.2177	25243
	8.2507	4574.81			8.2507	25664.9
	8.2837	4673.98			8.2837	25837.4
	8.3167	4670.38			8.3167	26046.3
	8.3497	4732.82			8.3497	25942.5
	8.3827	4806.34			8.3827	25749.5
	8.4157	4816.32			8.4157	26392.1
	8.4487	4762.3			8.4487	26786.7
	8.4817	4825.09			8.4817	26534.6
	8.5147	4992.38			8.5147	26847.9
	8.5477	4920.43			8.5477	26624.7
	8.5807	4949.44			8.5807	26634.5
	8.6137	5055.65			8.6137	26704.3
	8.6467	5151.64			8.6467	26841.3
	8.6797	5165.76			8.6797	27230.9
	8.7127	5202.07			8.7127	26988.7
	8.7457	5288.28			8.7457	27306.9
	8.7787	5382.23			8.7787	27466.5
	8.8117	5402.79			8.8117	27320.2
	8.8447	5366.6			8.8447	27759.1
	8.8777	5355.04			8.8777	27526.4
	8.9107	5462.22			8.9107	26849.2
	8.9437	5589.78			8.9437	27065.4
	8.9767	5668.12			8.9767	27721.6
	9.0097	5696.78			9.0097	27786.2
	9.0427	5674.15			9.0427	27967.8
	9.0757	5795.36			9.0757	28643
	9.1087	5905.76			9.1087	28120
	9.1417	5862.86			9.1417	27569.8
	9.1747	5898.18			9.1747	27963.9
	9.2077	5964			9.2077	28020.9
	9.2407	6008.67			9.2407	28301.2
	9.2737	6064.39			9.2737	28195.8
	9.3067	6079.14			9.3067	28879.5
	9.3397	6167.32			9.3397	29271.8
	9.3727	6175.41			9.3727	28802.3
	9.4057	6156.46			9.4057	28775
	9.4387	6203.32			9.4387	28729.7
	9.4717	6281.55			9.4717	28636.5
	9.5047	6326.34			9.5047	29087.8
	9.5377	6497.62			9.5377	29185.1
	9.5707	6512.61			9.5707	29352.5
	9.6037	6500.46			9.6037	29795
	9.6367	6732.56			9.6367	29968.6
	9.6697	6728.18			9.6697	29783.6
	9.7027	6773.41			9.7027	29656.2
	9.7357	6681.91			9.7357	29537.5
	9.7687	6602.65			9.7687	29627.4
	9.8017	6754.99			9.8017	30436.5
	9.8347	6747.21			9.8347	29876.6
	9.8677	6861.35			9.8677	29687.9
	9.9007	6805.85			9.9007	30761.4
	9.9337	6764.47			9.9337	29983.3
	9.9667	6919.17			9.9667	30246.4
	9.9997	6929.29			9.9997	30329
	10.0327	7094.71			10.0327	29865.8
	10.0657	7013.21			10.0657	29870.1
	10.0987	7069.39			10.0987	29441.4
	10.1317	7010.26			10.1317	29949.9
	10.1647	7138.48			10.1647	30105.4
	10.1977	7260.53			10.1977	29647.3
	10.2307	7294.92			10.2307	30214.7
	10.2637	7262.33			10.2637	30557.1
	10.2967	7347.02			10.2967	29916.5
	10.3297	7477.29			10.3297	30190
	10.3627	7644.78			10.3627	30130.1
	10.3957	7522.44			10.3957	30048.9
	10.4287	7557.55			10.4287	30463.2
	10.4617	7567.4			10.4617	30357
	10.4947	7579.72			10.4947	30756.7
	10.5277	7756.08			10.5277	30345.8
	10.5607	7869.99			10.5607	30193.1
	10.5937	7684.41			10.5937	30818.6
	10.6267	7791.68			10.6267	30983.1
	10.6597	7793.37			10.6597	30625.7
	10.6927	7764.23			10.6927	30045.7
	10.7257	7654.95			10.7257	30762.7
	10.7587	7553.38			10.7587	30535.4
	10.7917	7899.44			10.7917	29884.1
	10.8247	7883.31			10.8247	30485.1
	10.8577	7927.76			10.8577	29998.7
	10.8907	7920.51			10.8907	30406.8
	10.9237	8062.56			10.9237	30218.9
	10.9567	8050.36			10.9567	30068.9
	10.9897	8079.8			10.9897	30371.1
	11.0227	8085.92			11.0227	30643.5
	11.0557	8083.81			11.0557	30685.7
	11.0887	8194.48			11.0887	30680.9
	11.1217	8268.16			11.1217	31185.6
	11.1547	8170.7			11.1547	31233.2
	11.1877	8223.92			11.1877	31042.1
	11.2207	8304.2			11.2207	30715.9
	11.2537	8279.2			11.2537	30710
	11.2867	8300.65			11.2867	30703.8
	11.3197	8411.36			11.3197	30442.8
	11.3527	8431.78			11.3527	30856.4
	11.3857	8308.79			11.3857	30891.9
	11.4187	8348.95			11.4187	30792.5
	11.4517	8491.59			11.4517	30989.3
	11.4847	8503.76			11.4847	30779.8
	11.5177	8443.88			11.5177	30682.5
	11.5507	8542.17			11.5507	30882.6
	11.5837	8627.03			11.5837	30628.8
	11.6167	8533.62			11.6167	30552.6
	11.6497	8535.94			11.6497	30850.6
	11.6827	8572.35			11.6827	30853.7
	11.7157	8659.21			11.7157	30786.4
	11.7487	8806.79			11.7487	30663.4
	11.7817	8840.61			11.7817	30789.4
	11.8147	8781.27			11.8147	30881.7
	11.8477	8667.35			11.8477	30869.8
	11.8807	8791.74			11.8807	30738.7
	11.9137	8849.9			11.9137	30175.8
	11.9467	8927.93			11.9467	30662.5
	11.9797	8955.11			11.9797	31032.1
	12.0127	8899.38			12.0127	30198.9
	12.0457	9006.39			12.0457	30481
	12.0787	9042.21			12.0787	30786.6
	12.1117	8847.41			12.1117	30742.2
	12.1447	8830.71			12.1447	30789
	12.1777	9128.14			12.1777	30810.9
	12.2107	9123.62			12.2107	30647.5
	12.2437	9210.4			12.2437	30442.2
	12.2767	9143.37			12.2767	30286.3
	12.3097	9165.25			12.3097	30346
	12.3427	9118.92			12.3427	30873.8
	12.3757	9219.41			12.3757	30512.4
	12.4087	9190.72			12.4087	30746.9
	12.4417	9207.18			12.4417	30637.1
	12.4747	9155.43			12.4747	30599.9
	12.5077	9241.72			12.5077	30426
	12.5407	9325.88			12.5407	30807.3
	12.5737	9364.96			12.5737	30475.6
	12.6067	9332.89			12.6067	30611.9
	12.6397	9448.84			12.6397	31077
	12.6727	9548.45			12.6727	31016.2
	12.7057	9517.18			12.7057	30816.8
	12.7387	9587.16			12.7387	30597.4
	12.7717	9526.47			12.7717	29807.8
	12.8047	9674.36			12.8047	31054.8
	12.8377	9575.91			12.8377	30724.2
	12.8707	9553.2			12.8707	30524
	12.9037	9648.89			12.9037	30842.8
	12.9367	9807.47			12.9367	30697.7
	12.9697	9659.53			12.9697	30606.7
	13.0027	9732.89			13.0027	31089
	13.0357	9708.31			13.0357	31145.3
	13.0687	9862.51			13.0687	31179.1
	13.1017	9693.77			13.1017	30640
	13.1347	9763.89			13.1347	30900.6
	13.1677	9954.86			13.1677	31406.6
	13.2007	9937.63			13.2007	30738.1
	13.2337	9893.51			13.2337	30499.2
	13.2667	9994.45			13.2667	31083.2
	13.2997	10005.9			13.2997	30862
	13.3327	10044.7			13.3327	31081.6
	13.3657	10098.1			13.3657	31111.5
	13.3987	10030.9			13.3987	30282.5
	13.4317	10031.7			13.4317	30358.8
	13.4647	10144.9			13.4647	31174.8
	13.4977	10082.6			13.4977	30887.5
	13.5307	10223			13.5307	30858.8
	13.5637	10249.9			13.5637	30508.8
	13.5967	10272.6			13.5967	30968.6
	13.6297	10299.6			13.6297	31462
	13.6627	10287.1			13.6627	30778.9
	13.6957	10408.6			13.6957	30639.6
	13.7287	10413.4			13.7287	30876
	13.7617	10445.1			13.7617	30669.5
	13.7947	10512.4			13.7947	31195.6
	13.8277	10511.4			13.8277	31115.6
	13.8607	10568.1			13.8607	31130.6
	13.8937	10570.7			13.8937	31239.6
	13.9267	10636.3			13.9267	31378.3
	13.9597	10650.3			13.9597	31397.1
	13.9927	10635			13.9927	31448.3
	14.0257	10627.2			14.0257	31803
	14.0587	10604.4			14.0587	31759.3
	14.0917	10790.4			14.0917	31654.6
	14.1247	10764.4			14.1247	31719.3
	14.1577	10710.5			14.1577	31823.5
	14.1907	10770.8			14.1907	32269.2
	14.2237	10733.6			14.2237	31762
	14.2567	10809.1			14.2567	31152
	14.2897	10893			14.2897	31430.8
	14.3227	11023.8			14.3227	31642.9
	14.3557	11042.8			14.3557	32075.3
	14.3887	10997.6			14.3887	32249.1
	14.4217	11030.5			14.4217	32654.3
	14.4547	11035.4			14.4547	32556.8
	14.4877	11155.6			14.4877	32092
	14.5207	11224.3			14.5207	32437.5
	14.5537	11253.9			14.5537	32307.8
	14.5867	11172.3			14.5867	31620.7
	14.6197	11219.3			14.6197	31972.8
	14.6527	11345.2			14.6527	32457.1
	14.6857	11336.3			14.6857	32318.4
	14.7187	11369			14.7187	32514.5
	14.7517	11279.2			14.7517	32578.7
	14.7847	11528.3			14.7847	32710.5
	14.8177	11617.1			14.8177	32773.5
	14.8507	11582.2			14.8507	32406.9
	14.8837	11422.8			14.8837	32774.5
	14.9167	11608.7			14.9167	32786.4
	14.9497	11556.2			14.9497	32812.7
	14.9827	11610.3			14.9827	33068.3
	15.0157	11530.5			15.0157	33068.8
	15.0487	11895.4			15.0487	33021.4
	15.0817	11946.6			15.0817	33161.6
	15.1147	11824.3			15.1147	33153
	15.1477	12020.2			15.1477	33674.1
	15.1807	11805.2			15.1807	33142.9
	15.2137	11938.4			15.2137	32909.9
	15.2467	12138.1			15.2467	33369.7
	15.2797	11962.7			15.2797	33761.1
	15.3127	12179.8			15.3127	33619.4
	15.3457	12014.2			15.3457	33174.8
	15.3787	12179.2			15.3787	34364.5
	15.4117	12312.6			15.4117	34163.8
	15.4447	12288.5			15.4447	34072.7
	15.4777	12381.3			15.4777	33972.8
	15.5107	12394.7			15.5107	34128.9
	15.5437	12273.1			15.5437	33920.8
	15.5767	12362.5			15.5767	34024.6
	15.6097	12652.4			15.6097	34022.6
	15.6427	12566.9			15.6427	34635.8
	15.6757	12759.7			15.6757	34167.5
	15.7087	12663.2			15.7087	34731.5
	15.7417	12544			15.7417	34155.7
	15.7747	12726.1			15.7747	34443.7
	15.8077	12780.7			15.8077	34771.7
	15.8407	12740.6			15.8407	35333.4
	15.8737	12759.9			15.8737	34975
	15.9067	12920.7			15.9067	35434.2
	15.9397	12834.8			15.9397	35030.8
	15.9727	13036			15.9727	34960
	16.0057	13033.5			16.0057	35173
	16.0387	13091.9			16.0387	35697.4
	16.0717	13158.9			16.0717	35438.4
	16.1047	13140.7			16.1047	35125.6
	16.1377	13053.8			16.1377	35843.4
	16.1707	13248			16.1707	35763.1
	16.2037	13355.3			16.2037	36199.9
	16.2367	13394.5			16.2367	35661.3
	16.2697	13322.9			16.2697	35625.1
	16.3027	13465.6			16.3027	35690
	16.3357	13444.5			16.3357	36280
	16.3687	13520.9			16.3687	36591.8
	16.4017	13707.2			16.4017	36526.4
	16.4347	13791.1			16.4347	36251.4
	16.4677	13818.6			16.4677	36369.2
	16.5007	13687.9			16.5007	36634.4
	16.5337	13740.4			16.5337	36893.1
	16.5667	13866			16.5667	37509.4
	16.5997	13889.2			16.5997	37123.8
	16.6327	13824.7			16.6327	36897
	16.6657	13877.1			16.6657	37334.4
	16.6987	14021.4			16.6987	37490.2
	16.7317	14144.3			16.7317	37492
	16.7647	14130.1			16.7647	37517.3
	16.7977	14060			16.7977	37757.7
	16.8307	14218.8			16.8307	37930.8
	16.8637	14318.2			16.8637	37781
	16.8967	14313.1			16.8967	37824.2
	16.9297	14401			16.9297	37960.8
	16.9627	14377.1			16.9627	37876.3
	16.9957	14451.1			16.9957	38241.4
	17.0287	14541.4			17.0287	38602.1
	17.0617	14391.7			17.0617	38535.2
	17.0947	14475.3			17.0947	38850.5
	17.1277	14678.9			17.1277	39125.3
	17.1607	14808.2			17.1607	39187.3
	17.1937	14813.8			17.1937	38914.1
	17.2267	14753.5			17.2267	38839.3
	17.2597	14811.9			17.2597	39031.4
	17.2927	14853.6			17.2927	39055.8
	17.3257	15005.5			17.3257	39480.7
	17.3587	14961.1			17.3587	39533.3
	17.3917	14983.5			17.3917	39498.7
	17.4247	15179.3			17.4247	39602
	17.4577	15161.1			17.4577	39794.8
	17.4907	15189.6			17.4907	40425.4
	17.5237	15272.8			17.5237	40354
	17.5567	15261.6			17.5567	40167
	17.5897	15611.5			17.5897	40074.2
	17.6227	15456.8			17.6227	40244.4
	17.6557	15621.4			17.6557	40558.6
	17.6887	15620.1			17.6887	40720.1
	17.7217	15776.6			17.7217	40573.4
	17.7547	15895.6			17.7547	40649.8
	17.7877	15770.9			17.7877	41318.8
	17.8207	15676.5			17.8207	41207.3
	17.8537	15774.2			17.8537	40829.7
	17.8867	16151.3			17.8867	41220.4
	17.9197	15930.4			17.9197	41756.3
	17.9527	15983.9			17.9527	41865
	17.9857	16259.3			17.9857	41995.5
	18.0187	16174.9			18.0187	41601.8
	18.0517	16168.6			18.0517	42522.6
	18.0847	16261.4			18.0847	42161.4
	18.1177	16499.4			18.1177	42060
	18.1507	16447.8			18.1507	42107.1
	18.1837	16400.1			18.1837	42288.7
	18.2167	16566.8			18.2167	42933.2
	18.2497	16579.8			18.2497	42864.5
	18.2827	16796.6			18.2827	42741.7
	18.3157	16854.9			18.3157	42899.7
	18.3487	16766.2			18.3487	43237.3
	18.3817	16738.3			18.3817	43013.3
	18.4147	16904.2			18.4147	43698.3
	18.4477	17001.8			18.4477	43095.8
	18.4807	17104.1			18.4807	43608.3
	18.5137	17140.9			18.5137	44040.1
	18.5467	17199.7			18.5467	43904.2
	18.5797	17272.3			18.5797	44124
	18.6127	17253			18.6127	44304.5
	18.6457	17370.2			18.6457	44289.8
	18.6787	17438.9			18.6787	44072.5
	18.7117	17417.4			18.7117	44467.9
	18.7447	17520.3			18.7447	44364.6
	18.7777	17541.8			18.7777	44281.2
	18.8107	17745.4			18.8107	44665.5
	18.8437	17627.3			18.8437	44718.8
	18.8767	17747			18.8767	45162.6
	18.9097	17795			18.9097	45155.2
	18.9427	17675.6			18.9427	45564.7
	18.9757	17752.5			18.9757	45324.7
	19.0087	17999.1			19.0087	45149.8
	19.0417	18078.7			19.0417	45707.4
	19.0747	18097.3			19.0747	45482.3
	19.1077	18064.6			19.1077	45385.1
	19.1407	18090.1			19.1407	45291.8
	19.1737	18076.7			19.1737	45773.9
	19.2067	18161.2			19.2067	45834.9
	19.2397	18265.2			19.2397	46182.7
	19.2727	18319.5			19.2727	46433
	19.3057	18386.8			19.3057	45985.1
	19.3387	18527.5			19.3387	45986.6
	19.3717	18621.5			19.3717	46310.7
	19.4047	18569.8			19.4047	46736.9
	19.4377	18671.4			19.4377	46711
	19.4707	18736			19.4707	46604.2
	19.5037	18672.4			19.5037	47017.7
	19.5367	18641			19.5367	47011.6
	19.5697	18595.5			19.5697	46776.6
	19.6027	18846.4			19.6027	47167.2
	19.6357	19128.2			19.6357	47476.9
	19.6687	19078.9			19.6687	47365.4
	19.7017	18959.2			19.7017	47690.9
	19.7347	19006.3			19.7347	47623.9
	19.7677	19036.7			19.7677	47745.4
	19.8007	19111.7			19.8007	47537.8
	19.8337	19222.4			19.8337	47487.2
	19.8667	19259.4			19.8667	47289.6
	19.8997	19281			19.8997	46733.2
	19.9327	19323.3			19.9327	47737.6
	19.9657	19309.3			19.9657	47659.6
	19.9987	19570.4			19.9987	47720.1
	20.0317	19700.5			20.0317	47900.4
	20.0647	19682.3			20.0647	47867.6
	20.0977	19679.9			20.0977	47333
	20.1307	19724.8			20.1307	47726.4
	20.1637	19655.2			20.1637	47630.3
	20.1967	19404.7			20.1967	47376.6
	20.2297	19543.6			20.2297	47849
	20.2627	19595.3			20.2627	48115.5
	20.2957	19707.8			20.2957	47947.9
	20.3287	19876.1			20.3287	48108.6
	20.3617	19772			20.3617	48380.6
	20.3947	19830			20.3947	48269.8
	20.4277	20005.3			20.4277	47709.1
	20.4607	19930.3			20.4607	48062.5
	20.4937	19616.6			20.4937	48046.2
	20.5267	19930.9			20.5267	47679.3
	20.5597	20002.3			20.5597	47556.3
	20.5927	19820.8			20.5927	47915.9
	20.6257	19845.6			20.6257	47549.5
	20.6587	19878.7			20.6587	47975
	20.6917	20096.9			20.6917	47217.6
	20.7247	20193.3			20.7247	47562.9
	20.7577	20260			20.7577	47770.8
	20.7907	19811.3			20.7907	48028.8
	20.8237	20121.5			20.8237	48346.8
	20.8567	20395.4			20.8567	48010.9
	20.8897	20015.1			20.8897	48044.8
	20.9227	19979.1			20.9227	48123.4
	20.9557	20163.1			20.9557	48166.1
	20.9887	20191.2			20.9887	47732.6
	21.0217	19917.6			21.0217	47131.9
	21.0547	20172.1			21.0547	47461.7
	21.0877	20200.1			21.0877	47952.6
	21.1207	20245.8			21.1207	48108.9
	21.1537	20135.8			21.1537	47277.5
	21.1867	20305.5			21.1867	47690.6
	21.2197	20033.6			21.2197	47598.3
	21.2527	19996.8			21.2527	47519.3
	21.2857	20291.6			21.2857	47471.9
	21.3187	20304.5			21.3187	46983
	21.3517	20075.4			21.3517	47011.4
	21.3847	20312.5			21.3847	46916.4
	21.4177	20351			21.4177	46930.3
	21.4507	20099.2			21.4507	47098.3
	21.4837	20030.2			21.4837	46595.3
	21.5167	20180.2			21.5167	46813.3
	21.5497	20058.1			21.5497	46695.3
	21.5827	20126.7			21.5827	46370.9
	21.6157	20316.2			21.6157	46391.2
	21.6487	20281.6			21.6487	46409.4
	21.6817	20276.9			21.6817	46606.2
	21.7147	20145.8			21.7147	46436.1
	21.7477	19910.9			21.7477	46185
	21.7807	20047.3			21.7807	46157.8
	21.8137	20205.8			21.8137	46317.3
	21.8467	20080			21.8467	46530.3
	21.8797	20013.8			21.8797	46426.9
	21.9127	20203.4			21.9127	46370.7
	21.9457	20312.5			21.9457	46067.1
	21.9787	20102.9			21.9787	45595.4
	22.0117	19931			22.0117	45592.2
	22.0447	19989.2			22.0447	45781.5
	22.0777	20060.3			22.0777	45630.2
	22.1107	19995.6			22.1107	45468.8
	22.1437	20066.7			22.1437	45286.7
	22.1767	20097.4			22.1767	45177.1
	22.2097	19938.6			22.2097	45463.4
	22.2427	19989.7			22.2427	45243.8
	22.2757	19853.9			22.2757	45090.7
	22.3087	19865.6			22.3087	44753.2
	22.3417	20027.1			22.3417	44475.7
	22.3747	20055.1			22.3747	44509.6
	22.4077	19986.2			22.4077	44542.3
	22.4407	19959.2			22.4407	44603.5
	22.4737	19887.7			22.4737	44609.8
	22.5067	19787			22.5067	44197.3
	22.5397	19833.4			22.5397	43846.5
	22.5727	19798.7			22.5727	43656.6
	22.6057	19733.9			22.6057	43715.7
	22.6387	19801.1			22.6387	43836.6
	22.6717	19912.6			22.6717	43780.5
	22.7047	19915			22.7047	44052.8
	22.7377	19964.2			22.7377	43495.9
	22.7707	19862.1			22.7707	43424.1
	22.8037	19858.1			22.8037	43599.5
	22.8367	19614.4			22.8367	43365.3
	22.8697	19645.8			22.8697	43585.3
	22.9027	19701.1			22.9027	43219.7
	22.9357	19788.4			22.9357	42607.3
	22.9687	19437.8			22.9687	42620.8
	23.0017	19586			23.0017	42844.5
	23.0347	19743.8			23.0347	42242.1
	23.0677	19632.2			23.0677	42800.8
	23.1007	19633.7			23.1007	42530
	23.1337	19492.4			23.1337	42402
	23.1667	19558.6			23.1667	42373.8
	23.1997	19498.9			23.1997	41837
	23.2327	19748			23.2327	42991.4
	23.2657	19611.4			23.2657	42795.2
	23.2987	19652.8			23.2987	41621.2
	23.3317	19768.1			23.3317	41976.5
	23.3647	19466.1			23.3647	41969.2
	23.3977	19569.1			23.3977	41870.6
	23.4307	19408.5			23.4307	42044.7
	23.4637	19518.4			23.4637	41851.9
	23.4967	19397.2			23.4967	41976.4
	23.5297	19243.5			23.5297	41797.1
	23.5627	19390.1			23.5627	41697.8
	23.5957	19311.1			23.5957	41120.1
	23.6287	19488.5			23.6287	41129.9
	23.6617	19457.9			23.6617	41282.7
	23.6947	19376.2			23.6947	41162.7
	23.7277	19285.6			23.7277	41434.6
	23.7607	19295.4			23.7607	40179.3
	23.7937	19236.5			23.7937	40610
	23.8267	19205.9			23.8267	40522.1
	23.8597	19205.1			23.8597	40982.4
	23.8927	19309			23.8927	40748.9
	23.9257	19138.2			23.9257	40802.9
	23.9587	19168.1			23.9587	40793
	23.9917	19180.5			23.9917	40354.4
	24.0247	19058.8			24.0247	40421.7
	24.0577	19169.2			24.0577	40283.3
	24.0907	19313			24.0907	40298.9
	24.1237	19269.8			24.1237	40195.3
	24.1567	19332.5			24.1567	40197
	24.1897	19315.9			24.1897	39921.3
	24.2227	19164.8			24.2227	39719.7
	24.2557	19046.5			24.2557	39770.5
	24.2887	19074.2			24.2887	39457.4
	24.3217	19136.4			24.3217	39711
	24.3547	19032.9			24.3547	39689.2
	24.3877	19183.9			24.3877	39332.2
	24.4207	19178.4			24.4207	39359.3
	24.4537	19130.4			24.4537	39075.9
	24.4867	19173.5			24.4867	38930.3
	24.5197	19181.6			24.5197	39235.5
	24.5527	19155.9			24.5527	39197.3
	24.5857	19030			24.5857	39237.7
	24.6187	19016.8			24.6187	39144.7
	24.6517	19193.8			24.6517	38914.4
	24.6847	19100.2			24.6847	38910.8
	24.7177	18856.9			24.7177	38844.7
	24.7507	19016.2			24.7507	38824.7
	24.7837	19133.1			24.7837	38705.4
	24.8167	19059.4			24.8167	38530.4
	24.8497	19004.9			24.8497	38384.5
	24.8827	18986.6			24.8827	38620.9
	24.9157	19104.8			24.9157	38729.1
	24.9487	18944.2			24.9487	38635.1
	24.9817	18923.2			24.9817	38640.7
	25.0147	18969			25.0147	38408.3
	25.0477	18915			25.0477	38331.7
	25.0807	18864.5			25.0807	38499.3
	25.1137	18852.4			25.1137	38289.5
	25.1467	18983.2			25.1467	38311.3
	25.1797	19126.3			25.1797	38460.5
	25.2127	19210.1			25.2127	37992.3
	25.2457	19117.8			25.2457	37813
	25.2787	19117.7			25.2787	38229.6
	25.3117	18940.7			25.3117	37776.7
	25.3447	18810.7			25.3447	38125.8
	25.3777	18934.3			25.3777	38155.8
	25.4107	19114.1			25.4107	37976.5
	25.4437	19155.2			25.4437	38112.8
	25.4767	18912.2			25.4767	38220
	25.5097	19001.8			25.5097	37672.2
	25.5427	19012.6			25.5427	38051.9
	25.5757	18871.4			25.5757	37997.7
	25.6087	18899.1			25.6087	37832.5
	25.6417	19076.5			25.6417	37347.1
	25.6747	18882.8			25.6747	37921.3
	25.7077	19098.7			25.7077	37313
	25.7407	19014.3			25.7407	37789.8
	25.7737	18788.3			25.7737	37615.5
	25.8067	19432.4			25.8067	36905.4
	25.8397	19009			25.8397	37669.2
	25.8727	19135			25.8727	37254.9
	25.9057	18943.5			25.9057	37437
	25.9387	19089.7			25.9387	37256.6
	25.9717	19252.4			25.9717	37383.8
	26.0047	19082.4			26.0047	38031.8
	26.0377	19254.9			26.0377	36962.4
	26.0707	18856.8			26.0707	36970.2
	26.1037	19154.2			26.1037	37123.7
	26.1367	19416.5			26.1367	37402.1
	26.1697	19073.4			26.1697	37325.2
	26.2027	19236			26.2027	37417.2
	26.2357	19154.1			26.2357	37639.3
	26.2687	19039.3			26.2687	37441.4
	26.3017	18929.1			26.3017	37300.4
	26.3347	19265.2			26.3347	36859.8
	26.3677	19260.5			26.3677	36837.3
	26.4007	19259.3			26.4007	36849.4
	26.4337	19089.7			26.4337	36798.1
	26.4667	19271.1			26.4667	37249
	26.4997	19232.4			26.4997	37122.7
	26.5327	19419.3			26.5327	36834.9
	26.5657	19250.7			26.5657	36878.6
	26.5987	19175.6			26.5987	36428.9
	26.6317	19088.8			26.6317	36901.2
	26.6647	19142.3			26.6647	36693.8
	26.6977	19134.6			26.6977	36735.9
	26.7307	19228.1			26.7307	36695.5
	26.7637	19012.2			26.7637	36534.4
	26.7967	19081.1			26.7967	36458.5
	26.8297	19231.4			26.8297	36495.8
	26.8627	19488.1			26.8627	36413.8
	26.8957	19523.2			26.8957	36498.4
	26.9287	19408.9			26.9287	36498.4
	26.9617	19231.5			26.9617	36409.9
	26.9947	19140			26.9947	36444.9
	27.0277	19288.6			27.0277	36715.6
	27.0607	19343.1			27.0607	36743.5
	27.0937	19213.9			27.0937	36316.8
	27.1267	19359.7			27.1267	36341.3
	27.1597	19456.8			27.1597	36512.6
	27.1927	19362			27.1927	36580.3
	27.2257	19436.2			27.2257	36811.1
	27.2587	19465.8			27.2587	36782.5
	27.2917	19373.6			27.2917	36677.8
	27.3247	19431			27.3247	36686
	27.3577	19444			27.3577	36516
	27.3907	19433.1			27.3907	36345.7
	27.4237	19539.4			27.4237	36483.5
	27.4567	19368.5			27.4567	36429.4
	27.4897	19220.5			27.4897	36123.3
	27.5227	19295.1			27.5227	36089.9
	27.5557	19492.4			27.5557	36111.7
	27.5887	19505.7			27.5887	36577.7
	27.6217	19399.4			27.6217	36638.1
	27.6547	19470.5			27.6547	36147.7
	27.6877	19545.2			27.6877	36359.3
	27.7207	19376.3			27.7207	36344.4
	27.7537	19319.2			27.7537	35948.8
	27.7867	19454.8			27.7867	36420.1
	27.8197	19442.8			27.8197	36269.2
	27.8527	19490.7			27.8527	36197.2
	27.8857	19408.3			27.8857	36356.5
	27.9187	19558.9			27.9187	36776.7
	27.9517	19543.6			27.9517	36279
	27.9847	19420.5			27.9847	36427.4
	28.0177	19412.4			28.0177	35998.4
	28.0507	19861.5			28.0507	36270.9
	28.0837	19666.8			28.0837	36265.2
	28.1167	19266.1			28.1167	36179.4
	28.1497	19560.6			28.1497	36864.2
	28.1827	19382.9			28.1827	36503.5
	28.2157	19434.9			28.2157	36154.8
	28.2487	19843			28.2487	36286.5
	28.2817	19742.4			28.2817	36310
	28.3147	19523.9			28.3147	36125.4
	28.3477	19370.2			28.3477	35918.2
	28.3807	19514.2			28.3807	36173.6
	28.4137	19589.9			28.4137	36245.1
	28.4467	19438.1			28.4467	36843.2
	28.4797	19765.4			28.4797	36076.4
	28.5127	19628.2			28.5127	35424.1
	28.5457	19838			28.5457	35942.8
	28.5787	19764.1			28.5787	35730
	28.6117	19820.6			28.6117	36153.8
	28.6447	19830.6			28.6447	35928.3
	28.6777	19810.4			28.6777	36585.5
	28.7107	19711.2			28.7107	36516.8
	28.7437	19734.9			28.7437	36203.6
	28.7767	19964.2			28.7767	36235.1
	28.8097	19696.2			28.8097	36152.1
	28.8427	20026.1			28.8427	36235.2
	28.8757	19783.4			28.8757	36345.2
	28.9087	19742.6			28.9087	36048.8
	28.9417	19725.6			28.9417	35740.4
	28.9747	19901.9			28.9747	36165
	29.0077	19907.8			29.0077	36041.3
	29.0407	20014.7			29.0407	35999.5
	29.0737	19898.2			29.0737	35953.7
	29.1067	19922			29.1067	36093
	29.1397	19922.8			29.1397	36206
	29.1727	20025.1			29.1727	35636.5
	29.2057	20180.8			29.2057	35779
	29.2387	20007.8			29.2387	35940.8
	29.2717	20057.1			29.2717	36242.3
	29.3047	20134.9			29.3047	35787.9
	29.3377	19947			29.3377	35898.6
	29.3707	19925.3			29.3707	35761.6
	29.4037	19971.2			29.4037	35881.9
	29.4367	20029.9			29.4367	35920.2
	29.4697	20057.1			29.4697	36074
	29.5027	20032.5			29.5027	36151
	29.5357	19996.8			29.5357	35976.3
	29.5687	20205.2			29.5687	35922
	29.6017	20160.5			29.6017	35864.8
	29.6347	20097.5			29.6347	35990.9
	29.6677	20284.9			29.6677	35874.8
	29.7007	20254.9			29.7007	35808.7
	29.7337	20113.2			29.7337	35678.5
	29.7667	20158			29.7667	35697.2
	29.7997	20234.6			29.7997	35723.3
	29.8327	20044.8			29.8327	35944.1
	29.8657	19995.2			29.8657	35909
	29.8987	20165.3			29.8987	35432.6
	29.9317	20238.1			29.9317	35869.7
	29.9647	20297.2			29.9647	36327.7
	29.9977	20234.2			29.9977	36000.6
	30.0307	20240.8			30.0307	35750.3
	30.0637	20262.9			30.0637	35913.6
	30.0967	20232.2			30.0967	35885.6
	30.1297	20246			30.1297	35774.9
	30.1627	20346.3			30.1627	35765.3
	30.1957	20510.6			30.1957	35875.1
	30.2287	20327.4			30.2287	35687.8
	30.2617	20426.3			30.2617	35562.3
	30.2947	20386.5			30.2947	35792.5
	30.3277	20443.9			30.3277	35745.4
	30.3607	20580.2			30.3607	35868.8
	30.3937	20516.7			30.3937	35980.3
	30.4267	20371.2			30.4267	35691.9
	30.4597	20297.6			30.4597	35688
	30.4927	20578.8			30.4927	35950.9
	30.5257	20554.4			30.5257	35871.2
	30.5587	20563.8			30.5587	35906.4
	30.5917	20605.5			30.5917	36058.9
	30.6247	20526.2			30.6247	36272.2
	30.6577	20471			30.6577	35905.7
	30.6907	20726.8			30.6907	35705.8
	30.7237	20392.4			30.7237	35865.1
	30.7567	20731.6			30.7567	35657.5
	30.7897	20471.3			30.7897	35652.5
	30.8227	20542			30.8227	35547.2
	30.8557	20627.4			30.8557	35969.4
	30.8887	20479.9			30.8887	36131.8
	30.9217	20395.9			30.9217	35980.3
	30.9547	20517.7			30.9547	36125.3
	30.9877	20542.9			30.9877	36581.6
	31.0207	20556.8			31.0207	36208
	31.0537	20933.4			31.0537	35953.8
	31.0867	20986.3			31.0867	35869.3
	31.1197	20855			31.1197	36068.1
	31.1527	20671.4			31.1527	35410.2
	31.1857	20724.6			31.1857	35930.7
	31.2187	20635.6			31.2187	35860.4
	31.2517	20646.2			31.2517	36025.3
	31.2847	20618.9			31.2847	36201.4
	31.3177	20822.1			31.3177	35942.7
	31.3507	20721.4			31.3507	35674.5
	31.3837	20900.5			31.3837	35714.8
	31.4167	20867.1			31.4167	35767.4
	31.4497	20638.1			31.4497	35919
	31.4827	20993.4			31.4827	35415
	31.5157	21102.7			31.5157	35434
	31.5487	21132.7			31.5487	35709.1
	31.5817	20844.9			31.5817	35731.7
	31.6147	20863.8			31.6147	35806.8
	31.6477	21062.5			31.6477	36096.5
	31.6807	20896.8			31.6807	35868.5
	31.7137	21214.4			31.7137	35696.2
	31.7467	21284			31.7467	35791.7
	31.7797	20994.6			31.7797	35773.2
	31.8127	20826.8			31.8127	35910
	31.8457	21087.3			31.8457	35679.7
	31.8787	21019.3			31.8787	35690.7
	31.9117	21056.1			31.9117	35739.4
	31.9447	21071.9			31.9447	35751.6
	31.9777	20989.2			31.9777	35790.1
	32.0107	21286			32.0107	35833.2
	32.0437	21287.1			32.0437	35670.7
	32.0767	21250.4			32.0767	35977.6
	32.1097	21398.4			32.1097	35782
	32.1427	21033			32.1427	35932.6
	32.1757	21047.3			32.1757	36023.4
	32.2087	21087.7			32.2087	35792
	32.2417	21052.2			32.2417	35618.7
	32.2747	21167.7			32.2747	35420.4
	32.3077	21084			32.3077	35447.7
	32.3407	21103.1			32.3407	35548.4
	32.3737	21388			32.3737	35688.4
	32.4067	21368.5			32.4067	35949
	32.4397	21195			32.4397	35930.2
	32.4727	21237.9			32.4727	35716.2
	32.5057	21412.8			32.5057	35728.9
	32.5387	21396.3			32.5387	35616.8
	32.5717	21381			32.5717	35478.6
	32.6047	21471.8			32.6047	35745.2
	32.6377	21379.4			32.6377	35881.6
	32.6707	21385.8			32.6707	35876.1
	32.7037	21353			32.7037	35780.6
	32.7367	21521.5			32.7367	35639.5
	32.7697	21394			32.7697	35692.5
	32.8027	21290.6			32.8027	35678
	32.8357	21257.1			32.8357	35970
	32.8687	21283.4			32.8687	36007.1
	32.9017	21556.1			32.9017	35735.2
	32.9347	21666.1			32.9347	35801.1
	32.9677	21493.9			32.9677	36172.5
	33.0007	21521.8			33.0007	36067.3
	33.0337	21512.8			33.0337	35731.9
	33.0667	21622.7			33.0667	35880.1
	33.0997	21412.7			33.0997	35787.6
	33.1327	21533.4			33.1327	35796.9
	33.1657	21701.1			33.1657	35789.9
	33.1987	21742			33.1987	36135
	33.2317	21847.1			33.2317	35797.9
	33.2647	21680.1			33.2647	35769.7
	33.2977	21692.3			33.2977	35536
	33.3307	21672.7			33.3307	35857.2
	33.3637	21530.7			33.3637	35961.5
	33.3967	21744.7			33.3967	36046.3
	33.4297	21856.1			33.4297	35990.8
	33.4627	21709.9			33.4627	35943.4
	33.4957	21952.6			33.4957	35607.6
	33.5287	21766.2			33.5287	35847.4
	33.5617	21882.5			33.5617	35900.4
	33.5947	21799.3			33.5947	35747.6
	33.6277	21735.2			33.6277	35975.1
	33.6607	21814			33.6607	35925.4
	33.6937	21813.9			33.6937	35990.6
	33.7267	21732.3			33.7267	36020.7
	33.7597	21996.9			33.7597	36140.4
	33.7927	21945.3			33.7927	35986.9
	33.8257	21938.2			33.8257	35535.1
	33.8587	21943.7			33.8587	35844
	33.8917	21869			33.8917	35684.5
	33.9247	22302.6			33.9247	36014.6
	33.9577	22106.2			33.9577	35756.7
	33.9907	22123.6			33.9907	35836.8
	34.0237	22002.9			34.0237	35867.9
	34.0567	22143.6			34.0567	35690.3
	34.0897	21971.2			34.0897	35721.6
	34.1227	21872.9			34.1227	35866.8
	34.1557	22147.2			34.1557	35799.1
	34.1887	22183.2			34.1887	35972.9
	34.2217	22390.8			34.2217	36077.3
	34.2547	22052.5			34.2547	35919.3
	34.2877	22218.4			34.2877	35805.6
	34.3207	22125.2			34.3207	36151.4
	34.3537	22240.6			34.3537	35775.4
	34.3867	22163.3			34.3867	35605.2
	34.4197	22183.3			34.4197	35692
	34.4527	22165.5			34.4527	35694.9
	34.4857	22198.3			34.4857	36081.1
	34.5187	22144.7			34.5187	36000.7
	34.5517	22163.7			34.5517	35722.9
	34.5847	22075.4			34.5847	35674.1
	34.6177	22344.3			34.6177	35641.9
	34.6507	22469.6			34.6507	35802.7
	34.6837	22325.2			34.6837	35720
	34.7167	22273.7			34.7167	35908
	34.7497	22266.1			34.7497	36097.5
	34.7827	22403.8			34.7827	36066.2
	34.8157	22536.5			34.8157	35827.7
	34.8487	22464.7			34.8487	35973.2
	34.8817	22396.2			34.8817	36151.8
	34.9147	22452.6			34.9147	35859.6
	34.9477	22454.3			34.9477	35802.8
	34.9807	22491			34.9807	35920.7
	35.0137	22489.4			35.0137	36277.2
	35.0467	22464.1			35.0467	36161.4
	35.0797	22437.5			35.0797	35717
	35.1127	22615.9			35.1127	35924.5
	35.1457	22682.8			35.1457	35978.3
	35.1787	22363.4			35.1787	35840.5
	35.2117	22364.2			35.2117	35915.6
	35.2447	22575.9			35.2447	35984.3
	35.2777	22686			35.2777	35876.7
	35.3107	22684.1			35.3107	35650.6
	35.3437	22790.5			35.3437	35717.4
	35.3767	22770.4			35.3767	35954.1
	35.4097	22739			35.4097	35867.6
	35.4427	22729.6			35.4427	35859.7
	35.4757	22716.5			35.4757	35866
	35.5087	22848.5			35.5087	36150.7
	35.5417	22777.3			35.5417	36171.8
	35.5747	22810.9			35.5747	35895.9
	35.6077	22904.2			35.6077	35731.4
	35.6407	22729.5			35.6407	35906.7
	35.6737	22857.5			35.6737	35885.6
	35.7067	22873			35.7067	35959.4
	35.7397	23038.6			35.7397	35963.8
	35.7727	22685.4			35.7727	35808.1
	35.8057	22634			35.8057	36352.5
	35.8387	22889.7			35.8387	36183.5
	35.8717	22998.8			35.8717	35553.6
	35.9047	22982.2			35.9047	35765.2
	35.9377	22977.2			35.9377	35745.9
	35.9707	22970.6			35.9707	35809.4
	36.0037	22837.4			36.0037	35457.7
	36.0367	23153.2			36.0367	35756.3
	36.0697	23177.4			36.0697	36042.6
	36.1027	22780.8			36.1027	35706.8
	36.1357	22760.6			36.1357	35932.9
	36.1687	22798			36.1687	35632.2
	36.2017	23063.9			36.2017	35517
	36.2347	23233.4			36.2347	35661.1
	36.2677	23050.3			36.2677	35810.5
	36.3007	22957.5			36.3007	36363.9
	36.3337	22991.7			36.3337	36194
	36.3667	23272.1			36.3667	35999.3
	36.3997	23106			36.3997	36331.7
	36.4327	23044.1			36.4327	35893.5
	36.4657	23193.3			36.4657	35940
	36.4987	23092			36.4987	35935.9
	36.5317	23506.6			36.5317	36045.9
	36.5647	23190.9			36.5647	36007.3
	36.5977	23276.1			36.5977	35874.4
	36.6307	23073.1			36.6307	35460.3
	36.6637	23091.6			36.6637	35690.9
	36.6967	23298.3			36.6967	35850.5
	36.7297	23419.3			36.7297	36088.1
	36.7627	23330.2			36.7627	35837.1
	36.7957	23261.3			36.7957	35841.9
	36.8287	23293.3			36.8287	35855.1
	36.8617	23556.7			36.8617	36027.3
	36.8947	23586.1			36.8947	36058.9
	36.9277	23538.3			36.9277	36100.1
	36.9607	23564.4			36.9607	36013.4
	36.9937	23549			36.9937	36022.2
	37.0267	23472.2			37.0267	35802.4
	37.0597	23472.6			37.0597	35756.9
	37.0927	23667.7			37.0927	36233.6
	37.1257	23606.7			37.1257	35921.3
	37.1587	23425.1			37.1587	35694.2
	37.1917	23559			37.1917	35765.1
	37.2247	23605.4			37.2247	36074
	37.2577	23489.3			37.2577	35906.4
	37.2907	23379.9			37.2907	35787.2
	37.3237	23602.8			37.3237	35980
	37.3567	23508.9			37.3567	36086.8
	37.3897	23620.2			37.3897	35852
	37.4227	23549.2			37.4227	35890.5
	37.4557	23587			37.4557	36050.3
	37.4887	23782.6			37.4887	35930.9
	37.5217	23716.5			37.5217	35832.8
	37.5547	23610.1			37.5547	35858.1
	37.5877	23574.1			37.5877	35773.7
	37.6207	23591			37.6207	35751.9
	37.6537	23633.4			37.6537	35785.8
	37.6867	23760.9			37.6867	35871
	37.7197	23938.3			37.7197	35861.1
	37.7527	23891.8			37.7527	35741.4
	37.7857	23748.1			37.7857	35876
	37.8187	23788.2			37.8187	36105.1
	37.8517	23871			37.8517	36018.2
	37.8847	23974.7			37.8847	35693.3
	37.9177	23929.2			37.9177	35785.7
	37.9507	23829.9			37.9507	35801.7
	37.9837	23988.9			37.9837	35571.6
	38.0167	23902.9			38.0167	35830.6
	38.0497	23864.9			38.0497	36153.3
	38.0827	23773.5			38.0827	35887.4
	38.1157	24023			38.1157	36018.9
	38.1487	23894.9			38.1487	35981.9
	38.1817	24064.8			38.1817	36218.1
	38.2147	24025.4			38.2147	35998.7
	38.2477	24069.7			38.2477	35910.8
	38.2807	24121.9			38.2807	35707.7
	38.3137	24271.8			38.3137	36127.5
	38.3467	23956.1			38.3467	36001.7
	38.3797	24101.3			38.3797	35843
	38.4127	23941.5			38.4127	35949.3
	38.4457	24187.2			38.4457	36093.1
	38.4787	24069.5			38.4787	35840.3
	38.5117	24090.3			38.5117	36117.2
	38.5447	24061.6			38.5447	35684.6
	38.5777	24118.7			38.5777	35733.9
	38.6107	23998			38.6107	36082.8
	38.6437	24090.3			38.6437	35769.4
	38.6767	24165.5			38.6767	35756
	38.7097	24422.7			38.7097	36021.1
	38.7427	23984.9			38.7427	35715.7
	38.7757	24192.6			38.7757	36196.8
	38.8087	24195.2			38.8087	36197
	38.8417	24108.9			38.8417	36002.1
	38.8747	24445.7			38.8747	35795.7
	38.9077	24203.6			38.9077	36010.8
	38.9407	24296.7			38.9407	35616.3
	38.9737	24208.8			38.9737	35788.1
	39.0067	24381.2			39.0067	35667.6
	39.0397	24334.8			39.0397	36004.6
	39.0727	24455			39.0727	36255.8
	39.1057	24297.4			39.1057	35841.7
	39.1387	24615.5			39.1387	36037
	39.1717	24543.1			39.1717	36086.7
	39.2047	24534.9			39.2047	35668.6
	39.2377	24348.1			39.2377	35966.9
	39.2707	24577.7			39.2707	35962.8
	39.3037	24653.6			39.3037	35830.8
	39.3367	24683			39.3367	35923
	39.3697	24546			39.3697	35936.6
	39.4027	24620.7			39.4027	35779.8
	39.4357	24544.3			39.4357	35977.2
	39.4687	24808.9			39.4687	35753.7
	39.5017	24584.2			39.5017	35958.8
	39.5347	24515.1			39.5347	36135.1
	39.5677	24516.5			39.5677	36391
	39.6007	24275			39.6007	36317.2
	39.6337	24371.4			39.6337	36024.4
	39.6667	24421.7			39.6667	35747.1
	39.6997	24491.9			39.6997	35849
	39.7327	24542.3			39.7327	36217.1
	39.7657	24599.8			39.7657	36259.3
	39.7987	24804.3			39.7987	36106.1
	39.8317	24796.6			39.8317	36097.8
	39.8647	24670.7			39.8647	35955.9
	39.8977	24940.5			39.8977	36030.5
	39.9307	24803.3			39.9307	36048.2
	39.9637	24547.9			39.9637	36061.6
	39.9967	24664.8			39.9967	36169.6
	40.0297	24656.6			40.0297	36232.9
	40.0627	24752.2			40.0627	36087.9
	40.0957	24912.2			40.0957	35839.9
	40.1287	24888.4			40.1287	35810.9
	40.1617	24742.8			40.1617	35807.4
	40.1947	24849.9			40.1947	35738.1
	40.2277	25112.2			40.2277	35780.8
	40.2607	25115.3			40.2607	35994.6
	40.2937	24993.9			40.2937	36071.9
	40.3267	25019.2			40.3267	35918.6
	40.3597	24855.9			40.3597	35873.9
	40.3927	24792.9			40.3927	35875.9
	40.4257	25016.5			40.4257	35901.7
	40.4587	25100.5			40.4587	36000
	40.4917	25219.8			40.4917	35829.1
	40.5247	25099.3			40.5247	35729.5
	40.5577	25123.2			40.5577	35995
	40.5907	25173.1			40.5907	35955.1
	40.6237	25144.5			40.6237	35949.1
	40.6567	24895.3			40.6567	35892.1
	40.6897	24957.4			40.6897	35764
	40.7227	25134.8			40.7227	35974.9
	40.7557	25044.5			40.7557	36199.3
	40.7887	25098.1			40.7887	36222.7
	40.8217	25121.4			40.8217	36081.3
	40.8547	25194.6			40.8547	35888.7
	40.8877	25151.4			40.8877	36035.9
	40.9207	25120.4			40.9207	36209.6
	40.9537	25021.4			40.9537	36106.1
	40.9867	25382.3			40.9867	36041.6
	41.0197	25245.6			41.0197	36097.6
	41.0527	25383.8			41.0527	35926.2
	41.0857	25322.3			41.0857	36013.6
	41.1187	25317.9			41.1187	35812.7
	41.1517	25445.9			41.1517	35645.3
	41.1847	25411.2			41.1847	35837.6
	41.2177	25182.2			41.2177	36271.1
	41.2507	25242.9			41.2507	36032.5
	41.2837	25352.2			41.2837	35983.2
	41.3167	25448			41.3167	35738.3
	41.3497	25292.2			41.3497	35898.9
	41.3827	25191.9			41.3827	35980.7
	41.4157	25349.2			41.4157	35669.3
	41.4487	25471.8			41.4487	35870.5
	41.4817	25101.1			41.4817	36432.7
	41.5147	25521.5			41.5147	35932.2
	41.5477	25605.7			41.5477	36317.2
	41.5807	25345			41.5807	35894.6
	41.6137	25413.5			41.6137	36155.5
	41.6467	25664.5			41.6467	36016.8
	41.6797	25677.8			41.6797	35973.2
	41.7127	25873.9			41.7127	36221.3
	41.7457	25805.2			41.7457	36243.7
	41.7787	25754.1			41.7787	36084.3
	41.8117	25710.2			41.8117	36025.7
	41.8447	25569.6			41.8447	35989.3
	41.8777	25654			41.8777	36108.5
	41.9107	25717.4			41.9107	36212.3
	41.9437	25748			41.9437	35830.7
	41.9767	25625.1			41.9767	35940.5
	42.0097	25683			42.0097	36251.5
	42.0427	25936.4			42.0427	36217.1
	42.0757	25604.7			42.0757	36161.1
	42.1087	25547.1			42.1087	35791.9
	42.1417	25605.2			42.1417	35876.2
	42.1747	25567.8			42.1747	36053.8
	42.2077	25676.1			42.2077	36053.7
	42.2407	25808.7			42.2407	35943.4
	42.2737	25857			42.2737	35962
	42.3067	25959.4			42.3067	36082.7
	42.3397	25865.4			42.3397	36267.5
	42.3727	25781.4			42.3727	36259
	42.4057	25848.8			42.4057	36015.5
	42.4387	25951.4			42.4387	36107.5
	42.4717	26049.1			42.4717	36205.8
	42.5047	25909.7			42.5047	36010.1
	42.5377	26069.4			42.5377	36175.8
	42.5707	25988.6			42.5707	36106.5
	42.6037	25883.8			42.6037	36077.4
	42.6367	25944.2			42.6367	36070.8
	42.6697	26063.2			42.6697	35991.4
	42.7027	26073.7			42.7027	35965.8
	42.7357	26014.5			42.7357	36011.2
	42.7687	25987.8			42.7687	36197.9
	42.8017	26044.3			42.8017	36271.9
	42.8347	26156.6			42.8347	36171.9
	42.8677	26127.1			42.8677	36243.6
	42.9007	26028.6			42.9007	36166.9
	42.9337	26059			42.9337	36064.9
	42.9667	26241.3			42.9667	36017.3
	42.9997	26203.5			42.9997	35829.4
	43.0327	25959.9			43.0327	35873.9
	43.0657	25980			43.0657	36046.9
	43.0987	26146.6			43.0987	36172.7
	43.1317	26269.3			43.1317	36084.4
	43.1647	26319.3			43.1647	36125.4
	43.1977	26385.8			43.1977	36040.2
	43.2307	26315.7			43.2307	35852.5
	43.2637	26525.6			43.2637	36096.7
	43.2967	26706.1			43.2967	36161.5
	43.3297	26466			43.3297	35986.7
	43.3627	26475.3			43.3627	35986.1
	43.3957	26456.5			43.3957	36208.1
	43.4287	26340			43.4287	36090.4
	43.4617	26345			43.4617	36191.5
	43.4947	26419.2			43.4947	36385.6
	43.5277	26219.5			43.5277	36371.2
	43.5607	26460			43.5607	35996.3
	43.5937	26494			43.5937	35807
	43.6267	26412.3			43.6267	36072.8
	43.6597	26606.1			43.6597	36121.4
	43.6927	26557.1			43.6927	36043.7
	43.7257	26462.1			43.7257	36087.3
	43.7587	26612			43.7587	36090.7
	43.7917	26544.3			43.7917	35768.8
	43.8247	26648.9			43.8247	35889.3
	43.8577	26675.2			43.8577	36214.1
	43.8907	26699.2			43.8907	36047.3
	43.9237	26468.8			43.9237	36159.9
	43.9567	26561.5			43.9567	36339.1
	43.9897	26675.8			43.9897	36226.1
	44.0227	26917.8			44.0227	36366.4
	44.0557	26756.9			44.0557	36550.9
	44.0887	26929.8			44.0887	36335.6
	44.1217	26987.8			44.1217	36976.4
	44.1547	27135			44.1547	36683.2
	44.1877	27605.9			44.1877	37154.2
	44.2207	27889.5			44.2207	37243.5
	44.2537	28149.7			44.2537	37740.5
	44.2867	28482			44.2867	38465.8
	44.3197	28822.3			44.3197	38980.6
	44.3527	28725.7			44.3527	39492.8
	44.3857	28828			44.3857	40118.7
	44.4187	28738.4			44.4187	41014.2
	44.4517	28245.2			44.4517	41829.4
	44.4847	27967.9			44.4847	42443.6
	44.5177	27672.6			44.5177	42658
	44.5507	27580.7			44.5507	43298.8
	44.5837	27584.6			44.5837	43356.8
	44.6167	27477.5			44.6167	43273.8
	44.6497	27119.4			44.6497	43109.2
	44.6827	26891.2			44.6827	42287.5
	44.7157	27033.6			44.7157	41481.8
	44.7487	26994.6			44.7487	40294.8
	44.7817	27110.9			44.7817	39369.4
	44.8147	27056.8			44.8147	38866.1
	44.8477	27277.6			44.8477	37958.6
	44.8807	27186.2			44.8807	37022.1
	44.9137	27056			44.9137	36918.6
	44.9467	27158.9			44.9467	36391.6
	44.9797	27132.9			44.9797	36158.8
	45.0127	27013			45.0127	36127.5
	45.0457	27056.8			45.0457	36118.3
	45.0787	27028.6			45.0787	36250.1
	45.1117	27068.4			45.1117	36439.9
	45.1447	27183.5			45.1447	36250.4
	45.1777	27065.7			45.1777	36056.5
	45.2107	27117.8			45.2107	36138.6
	45.2437	27004.6			45.2437	36138.9
	45.2767	26942.6			45.2767	36146.6
	45.3097	27129.9			45.3097	36408.4
	45.3427	27153.4			45.3427	36399.7
	45.3757	27109.5			45.3757	36311.3
	45.4087	27080.5			45.4087	35968
	45.4417	26909.6			45.4417	35842.2
	45.4747	26871.1			45.4747	36107.3
	45.5077	27216.6			45.5077	36202.9
	45.5407	27265.5			45.5407	36160.3
	45.5737	27186.2			45.5737	35962.1
	45.6067	27390.6			45.6067	35871.1
	45.6397	27215.3			45.6397	36012.7
	45.6727	27057.9			45.6727	36143.1
	45.7057	27222.3			45.7057	36013
	45.7387	27385.3			45.7387	36047.2
	45.7717	27444			45.7717	36233.3
	45.8047	27424.2			45.8047	36127.5
	45.8377	27506.6			45.8377	36084.6
	45.8707	27345.6			45.8707	35887.8
	45.9037	27394.6			45.9037	35985
	45.9367	27337.6			45.9367	36064.1
	45.9697	27336.9			45.9697	35966.1
	46.0027	27144.2			46.0027	36008.7
	46.0357	27179.8			46.0357	35946.7
	46.0687	27344			46.0687	35827
	46.1017	27265.5			46.1017	35936.5
	46.1347	27520.8			46.1347	35996.5
	46.1677	27767.8			46.1677	35944.9
	46.2007	27697.1			46.2007	35998.9
	46.2337	27368.5			46.2337	35802.2
	46.2667	27571.9			46.2667	35923
	46.2997	27773.7			46.2997	36462.2
	46.3327	27832			46.3327	35899.2
	46.3657	27831			46.3657	35956.3
	46.3987	27517.4			46.3987	35933.3
	46.4317	27381.3			46.4317	36243.3
	46.4647	27588.9			46.4647	36253.4
	46.4977	27695			46.4977	35969.5
	46.5307	27855.6			46.5307	35751.1
	46.5637	27811.6			46.5637	35698.2
	46.5967	27680.6			46.5967	36182.3
	46.6297	27733.7			46.6297	35962.6
	46.6627	27425.2			46.6627	36211.8
	46.6957	27851.4			46.6957	35473.1
	46.7287	27914.6			46.7287	35862
	46.7617	27506.2			46.7617	35928.4
	46.7947	27403.5			46.7947	35938.8
	46.8277	27530.7			46.8277	35816.7
	46.8607	28009.1			46.8607	36448.9
	46.8937	27637.4			46.8937	36219.7
	46.9267	27593.6			46.9267	36190.5
	46.9597	27686.1			46.9597	36157
	46.9927	27726.1			46.9927	36133.3
	47.0257	27651.1			47.0257	35740.2
	47.0587	27793.1			47.0587	35746
	47.0917	27911.4			47.0917	35583.5
	47.1247	27927.6			47.1247	35810.4
	47.1577	27928			47.1577	35767.7
	47.1907	28025			47.1907	35876
	47.2237	27920.1			47.2237	35695.5
	47.2567	27807.5			47.2567	35889.4
	47.2897	28103.6			47.2897	35888.8
	47.3227	27935.1			47.3227	36115.2
	47.3557	27647.9			47.3557	35579.8
	47.3887	27758.4			47.3887	35797
	47.4217	28130.2			47.4217	35859.8
	47.4547	28219.2			47.4547	35763.5
	47.4877	28112.6			47.4877	36051.2
	47.5207	28091.5			47.5207	35793.2
	47.5537	28014.9			47.5537	35853.1
	47.5867	27838.3			47.5867	35652.7
	47.6197	27837.4			47.6197	35649.9
	47.6527	28138.1			47.6527	35883.6
	47.6857	28132.2			47.6857	35839.5
	47.7187	27955.1			47.7187	35750.2
	47.7517	28075.2			47.7517	35877.8
	47.7847	27952.2			47.7847	36020.3
	47.8177	28069.9			47.8177	35868.1
	47.8507	28244			47.8507	35968.1
	47.8837	28355.8			47.8837	35955.6
	47.9167	28477.2			47.9167	35971.7
	47.9497	28287			47.9497	36015.8
	47.9827	28089.2			47.9827	35961.9
	48.0157	28280.1			48.0157	35824
	48.0487	28310.7			48.0487	35738.5
	48.0817	28286.4			48.0817	35653.1
	48.1147	28282.8			48.1147	35786.5
	48.1477	28255			48.1477	36023.1
	48.1807	28394.4			48.1807	35852.3
	48.2137	28234.7			48.2137	35793.7
	48.2467	28179.6			48.2467	35882.1
	48.2797	28390.8			48.2797	36154.6
	48.3127	28464.9			48.3127	36458.3
	48.3457	28452.8			48.3457	36088.5
	48.3787	28421.5			48.3787	35793.4
	48.4117	28610.5			48.4117	35798.7
	48.4447	28463.4			48.4447	35811.2
	48.4777	28560.1			48.4777	35933
	48.5107	28659.6			48.5107	36157
	48.5437	28601.2			48.5437	35754.2
	48.5767	28283.7			48.5767	35682.3
	48.6097	28288.3			48.6097	35945
	48.6427	28399.9			48.6427	36024.9
	48.6757	28540.7			48.6757	35871.6
	48.7087	28514.3			48.7087	36084
	48.7417	28311.4			48.7417	36130.6
	48.7747	28485.7			48.7747	35474.8
	48.8077	28701.4			48.8077	35988.2
	48.8407	28647.7			48.8407	36013.4
	48.8737	28706.1			48.8737	35971.7
	48.9067	28552.3			48.9067	36004.5
	48.9397	28508.8			48.9397	36047.5
	48.9727	28621.2			48.9727	35565.5
	49.0057	28508.3			49.0057	35790.5
	49.0387	28770.8			49.0387	36179.4
	49.0717	28849.6			49.0717	35861.2
	49.1047	28802.9			49.1047	35877
	49.1377	28611			49.1377	35915.7
	49.1707	28515.8			49.1707	36058
	49.2037	28799.6			49.2037	35683.9
	49.2367	28866.8			49.2367	36247.6
	49.2697	29000.1			49.2697	36040.7
	49.3027	29178			49.3027	36133.4
	49.3357	28946.2			49.3357	35993.6
	49.3687	28774.4			49.3687	36240.8
	49.4017	28821.8			49.4017	36092.4
	49.4347	28857.4			49.4347	35959
	49.4677	28933.7			49.4677	36160.2
	49.5007	28490.5			49.5007	36073.4
	49.5337	28970.2			49.5337	35933.4
	49.5667	28772.3			49.5667	35890.4
	49.5997	29029.3			49.5997	36279.7
	49.6327	28976.8			49.6327	35556.4
	49.6657	28842.8			49.6657	35863.7
	49.6987	29425.3			49.6987	36374.3
	49.7317	29357.2			49.7317	35827.3
	49.7647	29505.5			49.7647	35941.2
	49.7977	29442.8			49.7977	35942.9
	49.8307	29378.6			49.8307	36191.9
	49.8637	29228.1			49.8637	35973.3
	49.8967	29630.9			49.8967	36034.1
	49.9297	29402.4			49.9297	36296.3
	49.9627	29273.8			49.9627	36540.6
	49.9957	29357.3			49.9957	36591.9
	50.0287	29802.5			50.0287	36310.3
	50.0617	29796.5			50.0617	36266.6
	50.0947	29453.6			50.0947	36173.8
	50.1277	29393.8			50.1277	36089.8
	50.1607	29541.4			50.1607	36035.1
	50.1937	29568.7			50.1937	36060
	50.2267	29624.3			50.2267	36216.4
	50.2597	29644.7			50.2597	36206.5
	50.2927	29779.1			50.2927	36190
	50.3257	29860.1			50.3257	36244.7
	50.3587	29962.8			50.3587	36087.6
	50.3917	29980.9			50.3917	36408.9
	50.4247	29797.1			50.4247	36422.7
	50.4577	29843.8			50.4577	36234.6
	50.4907	30008.2			50.4907	36429.6
	50.5237	30088.2			50.5237	36630.8
	50.5567	30055.7			50.5567	36707.6
	50.5897	30057.9			50.5897	36728.7
	50.6227	30073			50.6227	36534.3
	50.6557	30106.3			50.6557	36391.2
	50.6887	30204.3			50.6887	36599.2
	50.7217	30436.3			50.7217	36624.6
	50.7547	30549.4			50.7547	36795.4
	50.7877	30498.9			50.7877	36913.6
	50.8207	30708.9			50.8207	36600.7
	50.8537	30537.9			50.8537	36719.4
	50.8867	30311.2			50.8867	36943.4
	50.9197	30721			50.9197	37015.1
	50.9527	30832.6			50.9527	37147.3
	50.9857	30966			50.9857	37110.5
	51.0187	31194.6			51.0187	36976.1
	51.0517	31473.2			51.0517	37341.3
	51.0847	31881.6			51.0847	37731.2
	51.1177	31877.6			51.1177	37984
	51.1507	32261.6			51.1507	38029.9
	51.1837	32718.2			51.1837	38343.8
	51.2167	33463.2			51.2167	38648.5
	51.2497	34252			51.2497	39132.7
	51.2827	35298.1			51.2827	39643.3
	51.3157	36773.9			51.3157	40405.3
	51.3487	38727.7			51.3487	41499.1
	51.3817	41397.3			51.3817	43120.7
	51.4147	45125.6			51.4147	45314.5
	51.4477	50187.3			51.4477	48367.2
	51.4807	58170.7			51.4807	53018.9
	51.5137	71314.7			51.5137	59499.8
	51.5467	90331.3			51.5467	69787.2
	51.5797	114699			51.5797	84042.5
	51.6127	140149			51.6127	100331
	51.6457	159757			51.6457	115940
	51.6787	168117			51.6787	128269
	51.7117	165556			51.7117	135184
	51.7447	156062			51.7447	134510
	51.7777	142938			51.7777	130706
	51.8107	128595			51.8107	124836
	51.8437	109737			51.8437	115496
	51.8767	92436			51.8767	103176
	51.9097	76344.3			51.9097	91360.2
	51.9427	63072.5			51.9427	79995
	51.9757	53921.2			51.9757	69616.9
	52.0087	47425.4			52.0087	61734.8
	52.0417	42955.1			52.0417	55908
	52.0747	39709.3			52.0747	50804.1
	52.1077	37763.4			52.1077	47496.3
	52.1407	35931.6			52.1407	44282.9
	52.1737	35201.5			52.1737	42674.9
	52.2067	34130.4			52.2067	41541.6
	52.2397	33634			52.2397	40639.1
	52.2727	32947.7			52.2727	39634.2
	52.3057	32859.7			52.3057	38754.3
	52.3387	32361.6			52.3387	38511.7
	52.3717	32349.8			52.3717	38349
	52.4047	31864.5			52.4047	37747.3
	52.4377	31817.3			52.4377	37469.2
	52.4707	31413.4			52.4707	37204.2
	52.5037	31362.6			52.5037	37425.9
	52.5367	31232.9			52.5367	37318
	52.5697	31279.2			52.5697	37105.4
	52.6027	31163.4			52.6027	36861.3
	52.6357	31172			52.6357	36893.2
	52.6687	31223.7			52.6687	36913.9
	52.7017	30944.7			52.7017	36893
	52.7347	30896.3			52.7347	36675.4
	52.7677	30998.1			52.7677	36609.2
	52.8007	31146.9			52.8007	36606.2
	52.8337	31091.7			52.8337	36406.4
	52.8667	31009.2			52.8667	36489.5
	52.8997	30909.7			52.8997	36536.6
	52.9327	31023			52.9327	36515.5
	52.9657	31122.6			52.9657	36595.9
	52.9987	30918.6			52.9987	36520.8
	53.0317	30822.5			53.0317	36435.2
	53.0647	30752.5			53.0647	36255.9
	53.0977	30939.6			53.0977	36200.7
	53.1307	30963.8			53.1307	36164.9
	53.1637	30752.4			53.1637	36053.1
	53.1967	30780.9			53.1967	36155.7
	53.2297	30734.6			53.2297	36109.1
	53.2627	30595.8			53.2627	35911.7
	53.2957	30764.1			53.2957	35827.7
	53.3287	31006.5			53.3287	35880.8
	53.3617	30921.8			53.3617	36068.2
	53.3947	30864.8			53.3947	36282.9
	53.4277	30950.4			53.4277	36367.6
	53.4607	30912.9			53.4607	36259.2
	53.4937	30851.6			53.4937	36099.6
	53.5267	30847.4			53.5267	36084.2
	53.5597	30915.5			53.5597	36211.8
	53.5927	30949.6			53.5927	36174.4
	53.6257	31054.3			53.6257	36249.9
	53.6587	30947.7			53.6587	36206.2
	53.6917	30750			53.6917	35904.4
	53.7247	30645.7			53.7247	36001
	53.7577	30820.4			53.7577	36123.9
	53.7907	30954.3			53.7907	36188.9
	53.8237	30907.7			53.8237	35949.5
	53.8567	31002.5			53.8567	35931.7
	53.8897	31286.5			53.8897	36086
	53.9227	31031.6			53.9227	35993.4
	53.9557	30992			53.9557	35944.8
	53.9887	31195.7			53.9887	35869.8
	54.0217	31037.6			54.0217	36080.1
	54.0547	31024.6			54.0547	35997
	54.0877	31100.2			54.0877	35839.3
	54.1207	31125.9			54.1207	36003.4
	54.1537	31389.6			54.1537	36179.6
	54.1867	31393.1			54.1867	36170.6
	54.2197	30985.8			54.2197	35886.5
	54.2527	31111.9			54.2527	35971.1
	54.2857	31080			54.2857	35882.7
	54.3187	31202.1			54.3187	35800.6
	54.3517	31129.5			54.3517	35922.9
	54.3847	31231			54.3847	36371.4
	54.4177	31033			54.4177	36069.9
	54.4507	31191.7			54.4507	35609.7
	54.4837	31317.8			54.4837	36017.6
	54.5167	30913.7			54.5167	35861.3
	54.5497	31070.9			54.5497	35630.3
	54.5827	31350.5			54.5827	36020.8
	54.6157	31130.3			54.6157	35940.3
	54.6487	31210.8			54.6487	36165.8
	54.6817	30945.3			54.6817	36110.1
	54.7147	31195.5			54.7147	35704.5
	54.7477	31498			54.7477	35703.4
	54.7807	31348.4			54.7807	35995.5
	54.8137	31261.3			54.8137	35607.3
	54.8467	31616.3			54.8467	35621.1
	54.8797	31189.8			54.8797	35753.1
	54.9127	31002.5			54.9127	36022.4
	54.9457	31319.9			54.9457	36094.9
	54.9787	31223.7			54.9787	35812.6
	55.0117	31371.9			55.0117	36101.2
	55.0447	31075.1			55.0447	35994.5
	55.0777	31431.5			55.0777	36014.7
	55.1107	31320.8			55.1107	35961.6
	55.1437	31589.1			55.1437	35934
	55.1767	31417.7			55.1767	35850.6
	55.2097	31355.7			55.2097	36006.1
	55.2427	31172.2			55.2427	36263.6
	55.2757	31244.3			55.2757	36269.9
	55.3087	31525.8			55.3087	35757.3
	55.3417	31256.8			55.3417	35756.2
	55.3747	31350.5			55.3747	35929.9
	55.4077	31262.5			55.4077	36128.9
	55.4407	31339			55.4407	36051.9
	55.4737	31564.7			55.4737	35811.9
	55.5067	31304.1			55.5067	35846.9
	55.5397	31253.4			55.5397	35924.5
	55.5727	31575.4			55.5727	35905.4
	55.6057	31549.6			55.6057	35783.7
	55.6387	31531			55.6387	35735.1
	55.6717	31701.5			55.6717	35889.6
	55.7047	31559.8			55.7047	35938.8
	55.7377	31483.9			55.7377	35896.3
	55.7707	31528.2			55.7707	35892.8
	55.8037	31657.5			55.8037	35793.6
	55.8367	31804			55.8367	35877.6
	55.8697	31644.1			55.8697	35910.6
	55.9027	31604.9			55.9027	35900.5
	55.9357	31616.7			55.9357	35773.9
	55.9687	31521.5			55.9687	35654.3
	56.0017	31596.6			56.0017	35805.9
	56.0347	31609.7			56.0347	35995.3
	56.0677	31578			56.0677	35991.3
	56.1007	31596			56.1007	35812
	56.1337	31478.3			56.1337	35778.9
	56.1667	31499.7			56.1667	35693.7
	56.1997	31594			56.1997	35822.8
	56.2327	31394.5			56.2327	35907.8
	56.2657	31444.3			56.2657	35793.5
	56.2987	31518.1			56.2987	35764.4
	56.3317	31752.6			56.3317	36165.4
	56.3647	31753.8			56.3647	36124.7
	56.3977	31805.8			56.3977	36035
	56.4307	31683.9			56.4307	35943.8
	56.4637	31531.4			56.4637	35886.3
	56.4967	31639.5			56.4967	35864.8
	56.5297	31924.2			56.5297	35911.1
	56.5627	31808.1			56.5627	35909.6
	56.5957	31845.1			56.5957	35676.2
	56.6287	31877.2			56.6287	35656.1
	56.6617	31765.3			56.6617	35878.3
	56.6947	31844.4			56.6947	35591.2
	56.7277	31839.9			56.7277	35486
	56.7607	31547.7			56.7607	35761.5
	56.7937	31851.6			56.7937	35885.2
	56.8267	32093.2			56.8267	36031.6
	56.8597	32041.2			56.8597	35834.3
	56.8927	32104.6			56.8927	35896.1
	56.9257	32171			56.9257	36110.2
	56.9587	31989.9			56.9587	35899.6
	56.9917	31865			56.9917	36034.2
	57.0247	32142.5			57.0247	35733.5
	57.0577	32110.2			57.0577	35782.6
	57.0907	31929.6			57.0907	35622.9
	57.1237	32365			57.1237	35917.3
	57.1567	31688.6			57.1567	35766.4
	57.1897	32059			57.1897	35923.4
	57.2227	31980			57.2227	35916.5
	57.2557	32241.6			57.2557	35665.4
	57.2887	32275.2			57.2887	35986.8
	57.3217	32202.9			57.3217	35592.8
	57.3547	32218			57.3547	36000.6
	57.3877	32082.2			57.3877	35718.4
	57.4207	32371.5			57.4207	35715.7
	57.4537	31879.2			57.4537	36067.6
	57.4867	32090.5			57.4867	36078.9
	57.5197	32315.8			57.5197	35952.1
	57.5527	32480.8			57.5527	35908.1
	57.5857	32261.7			57.5857	35892.1
	57.6187	32408.7			57.6187	35947.8
	57.6517	32067.7			57.6517	35794.8
	57.6847	31891.1			57.6847	35883.5
	57.7177	31982.4			57.7177	35878.7
	57.7507	32262.6			57.7507	35899.9
	57.7837	32489.5			57.7837	35974.6
	57.8167	32429.7			57.8167	35791
	57.8497	32318.5			57.8497	35778.9
	57.8827	32455.1			57.8827	35712.6
	57.9157	32371.2			57.9157	35626.2
	57.9487	32160.1			57.9487	35671.2
	57.9817	32238.4			57.9817	35765.6
	58.0147	32301.6			58.0147	35853.5
	58.0477	32339.6			58.0477	35985.8
	58.0807	32235.2			58.0807	35784.8
	58.1137	32396.6			58.1137	35919.8
	58.1467	32432.2			58.1467	35781.5
	58.1797	32625.8			58.1797	35766
	58.2127	32562.5			58.2127	35897.2
	58.2457	32351.2			58.2457	35852.3
	58.2787	32277.3			58.2787	35761.3
	58.3117	32408.8			58.3117	35846.9
	58.3447	32323.5			58.3447	35748.3
	58.3777	32491.4			58.3777	35760.5
	58.4107	32583.9			58.4107	35875.9
	58.4437	32441.6			58.4437	35887.3
	58.4767	32512.1			58.4767	35824.3
	58.5097	32602.7			58.5097	35952.9
	58.5427	32720.3			58.5427	35922.2
	58.5757	32764.9			58.5757	35794.3
	58.6087	32709.3			58.6087	35977.7
	58.6417	32621.6			58.6417	36051.2
	58.6747	32522			58.6747	35957.2
	58.7077	32513.8			58.7077	35873.4
	58.7407	32533.6			58.7407	35700.4
	58.7737	32779.8			58.7737	35591.2
	58.8067	32864			58.8067	35786.1
	58.8397	32597.4			58.8397	35641.4
	58.8727	32571.6			58.8727	35721
	58.9057	32689.5			58.9057	36033.3
	58.9387	32599.1			58.9387	35815.4
	58.9717	32450.5			58.9717	35680.7
	59.0047	32904.4			59.0047	35870.9
	59.0377	32833.5			59.0377	35929.6
	59.0707	32541.1			59.0707	35893.2
	59.1037	32766.6			59.1037	35954.2
	59.1367	32961.8			59.1367	35989
	59.1697	32815.2			59.1697	36034.4
	59.2027	32599			59.2027	35818.6
	59.2357	32739.8			59.2357	35766.7
	59.2687	32814.1			59.2687	35844.3
	59.3017	32573.3			59.3017	35976.5
	59.3347	33236.6			59.3347	35859.7
	59.3677	33101.3			59.3677	35760.4
	59.4007	32755.9			59.4007	35847.3
	59.4337	33079.8			59.4337	35819
	59.4667	33260.9			59.4667	35730.5
	59.4997	32810.1			59.4997	36056.4
	59.5327	32958.4			59.5327	35696.3
	59.5657	32700.1			59.5657	35648.7
	59.5987	33357.6			59.5987	35921.5
	59.6317	33123.8			59.6317	35645.4
	59.6647	32722.7			59.6647	35644
	59.6977	33350.2			59.6977	35649.5
	59.7307	32959.3			59.7307	35614.5
	59.7637	33157.6			59.7637	35640.1
	59.7967	32928.9			59.7967	36147.5
	59.8297	33422.6			59.8297	35837
	59.8627	33112.6			59.8627	35882.9
	59.8957	32755.7			59.8957	35732.3
	59.9287	32766.3			59.9287	35627.9
	59.9617	32884.9			59.9617	35855.6
	59.9947	33295.2			59.9947	35816.8
	60.0277	33301.6			60.0277	35799
	60.0607	33292.7			60.0607	35817.3
	60.0937	33121.9			60.0937	35960.3
	60.1267	33239.7			60.1267	35672
	60.1597	33567.5			60.1597	35807
	60.1927	33259.4			60.1927	35790.4
	60.2257	33307.5			60.2257	35806.1
	60.2587	33229.8			60.2587	35797.8
	60.2917	33131.9			60.2917	35684.3
	60.3247	33377.9			60.3247	35828.1
	60.3577	33350.3			60.3577	35837.3
	60.3907	33136.2			60.3907	35932.9
	60.4237	33036.8			60.4237	35897.4
	60.4567	33235.3			60.4567	35709.4
	60.4897	33274.3			60.4897	35642.9
	60.5227	32903.1			60.5227	35979.9
	60.5557	33336.9			60.5557	35919.6
	60.5887	33241.9			60.5887	35781.9
	60.6217	33434.6			60.6217	35802.2
	60.6547	33429.1			60.6547	35647.5
	60.6877	33398			60.6877	35688.3
	60.7207	33263.9			60.7207	35647.6
	60.7537	33263			60.7537	35845.8
	60.7867	33149.5			60.7867	35937.9
	60.8197	33424.4			60.8197	35950.4
	60.8527	33537.6			60.8527	35821.4
	60.8857	33548.5			60.8857	35687.7
	60.9187	33562.7			60.9187	35832.4
	60.9517	33321.5			60.9517	35920.5
	60.9847	33316.7			60.9847	35707.8
	61.0177	33530.2			61.0177	35656.2
	61.0507	33367.6			61.0507	35805
	61.0837	33427.7			61.0837	35957.3
	61.1167	33623.2			61.1167	35882.2
	61.1497	33450.1			61.1497	35827.9
	61.1827	33421.6			61.1827	35904.6
	61.2157	33665.6			61.2157	35791.5
	61.2487	33617.7			61.2487	35832.6
	61.2817	33404.6			61.2817	35978.8
	61.3147	33520.1			61.3147	35688.8
	61.3477	33459.7			61.3477	35478.7
	61.3807	33382.9			61.3807	35660.2
	61.4137	33744.2			61.4137	35749.8
	61.4467	33950.2			61.4467	35902.2
	61.4797	33853.5			61.4797	35812.9
	61.5127	33732.8			61.5127	35678.2
	61.5457	33744			61.5457	35614.1
	61.5787	33718.6			61.5787	35761.4
	61.6117	33491			61.6117	35812.5
	61.6447	33668.9			61.6447	35547.7
	61.6777	33885.4			61.6777	35861.7
	61.7107	33927.9			61.7107	36194.1
	61.7437	34064.6			61.7437	35948.1
	61.7767	33939.5			61.7767	35904.5
	61.8097	33858.3			61.8097	35744.1
	61.8427	33548.5			61.8427	35999.1
	61.8757	33769.5			61.8757	35574.3
	61.9087	33826.2			61.9087	35324.6
	61.9417	33659.3			61.9417	35455.6
	61.9747	33763.5			61.9747	36028
	62.0077	33984.7			62.0077	36236.3
	62.0407	33852.2			62.0407	35911.8
	62.0737	34058.1			62.0737	35896.9
	62.1067	33529.6			62.1067	35802.3
	62.1397	33745.7			62.1397	35917
	62.1727	33871.9			62.1727	36202.6
	62.2057	33909.5			62.2057	36023
	62.2387	33697			62.2387	36259.4
	62.2717	33854.4			62.2717	35911.8
	62.3047	33914.1			62.3047	35871.2
	62.3377	33874.6			62.3377	35697.2
	62.3707	34178			62.3707	35794.4
	62.4037	34312.2			62.4037	35751.3
	62.4367	33995.1			62.4367	35674.9
	62.4697	34047.5			62.4697	35774.4
	62.5027	34158.4			62.5027	35900.7
	62.5357	34361.6			62.5357	35932.1
	62.5687	33836.9			62.5687	36069.5
	62.6017	34177.2			62.6017	35862.6
	62.6347	33878.6			62.6347	35962.7
	62.6677	33849.3			62.6677	35487.1
	62.7007	34672.7			62.7007	35539.3
	62.7337	34131.2			62.7337	36075.6
	62.7667	34268.4			62.7667	35798.6
	62.7997	34222.2			62.7997	35773.5
	62.8327	34063.7			62.8327	36074.4
	62.8657	34104.2			62.8657	35923
	62.8987	33862			62.8987	35870.8
	62.9317	33978.7			62.9317	35641
	62.9647	33918.8			62.9647	35582.8
	62.9977	34016.8			62.9977	35771.9
	63.0307	34246.8			63.0307	35864.1
	63.0637	34088.3			63.0637	35563.3
	63.0967	34209.9			63.0967	35926
	63.1297	34419.6			63.1297	35963.3
	63.1627	34328.6			63.1627	36080.3
	63.1957	34175.8			63.1957	36076.6
	63.2287	34185.6			63.2287	36127.6
	63.2617	34239.3			63.2617	35856.7
	63.2947	34380.7			63.2947	35807.6
	63.3277	34654.2			63.3277	35687.9
	63.3607	34671.6			63.3607	35726.9
	63.3937	34426.8			63.3937	35757.2
	63.4267	34479.5			63.4267	36046.8
	63.4597	34539.9			63.4597	36000.2
	63.4927	34575.4			63.4927	35857.9
	63.5257	34532.3			63.5257	35835.6
	63.5587	34378			63.5587	36036.7
	63.5917	34370.8			63.5917	35995.2
	63.6247	34557.8			63.6247	35813.9
	63.6577	34570.5			63.6577	35781
	63.6907	34657.9			63.6907	35744
	63.7237	34754.3			63.7237	35804.7
	63.7567	34751.1			63.7567	35774.8
	63.7897	34690.9			63.7897	35767.9
	63.8227	34614.4			63.8227	35833.9
	63.8557	34509.1			63.8557	35849.6
	63.8887	34375.6			63.8887	35884.3
	63.9217	34501.2			63.9217	35729.1
	63.9547	34574.5			63.9547	35832.7
	63.9877	34448.2			63.9877	35972.4
	64.0207	34402.4			64.0207	35783.3
	64.0537	34723			64.0537	35877.9
	64.0867	34931.6			64.0867	35829
	64.1197	34980.4			64.1197	35690.1
	64.1527	34856.9			64.1527	35506
	64.1857	34653.1			64.1857	35779.7
	64.2187	34618.2			64.2187	35787.5
	64.2517	34747.8			64.2517	35471.3
	64.2847	34698.1			64.2847	35431.5
	64.3177	34663.7			64.3177	35627.7
	64.3507	34695.8			64.3507	35849.8
	64.3837	34591.5			64.3837	35816.5
	64.4167	34729.8			64.4167	35766.2
	64.4497	34769.2			64.4497	35753.4
	64.4827	34880.8			64.4827	35636.3
	64.5157	34730.2			64.5157	35774.9
	64.5487	34715.9			64.5487	35799.3
	64.5817	34620.8			64.5817	35962.8
	64.6147	34575.5			64.6147	35867.2
	64.6477	35033.1			64.6477	35615.9
	64.6807	34811.1			64.6807	35720.4
	64.7137	34768.9			64.7137	35392.5
	64.7467	34699.9			64.7467	35614.9
	64.7797	34846.8			64.7797	35618.2
	64.8127	34905			64.8127	35869.3
	64.8457	35047.3			64.8457	35747.6
	64.8787	34786.1			64.8787	35703.5
	64.9117	35130.5			64.9117	35602.1
	64.9447	35023.9			64.9447	35826.1
	64.9777	34796.4			64.9777	35773.7
	65.0107	35016.8			65.0107	35475.1
	65.0437	35305			65.0437	35775.4
	65.0767	35045.4			65.0767	35917.7
	65.1097	34924.6			65.1097	35670.6
	65.1427	35103.6			65.1427	35551.7
	65.1757	35035.7			65.1757	35410.7
	65.2087	34935.1			65.2087	35784.3
	65.2417	35113.6			65.2417	35668.5
	65.2747	35064.9			65.2747	35679.7
	65.3077	35077.1			65.3077	35829
	65.3407	34962.4			65.3407	35569.3
	65.3737	34737.5			65.3737	35505.4
	65.4067	35420.4			65.4067	35587.8
	65.4397	35450.2			65.4397	35641.8
	65.4727	35069.2			65.4727	35620.9
	65.5057	35104.8			65.5057	35590.7
	65.5387	35426.6			65.5387	35779.6
	65.5717	35054.2			65.5717	35541.9
	65.6047	35225			65.6047	35697.8
	65.6377	35051.7			65.6377	35474
	65.6707	35266.3			65.6707	35783.2
	65.7037	35319			65.7037	35737.4
	65.7367	35193.3			65.7367	35760.7
	65.7697	35430.1			65.7697	35615.7
	65.8027	35180.7			65.8027	35689.5
	65.8357	35171			65.8357	35489.2
	65.8687	35492.7			65.8687	35475.1
	65.9017	35239.1			65.9017	35597.6
	65.9347	35206			65.9347	35609.8
	65.9677	35463.6			65.9677	35675.2
	66.0007	35370.9			66.0007	35655.9
	66.0337	35454.3			66.0337	35642.5
	66.0667	35507.6			66.0667	35685.2
	66.0997	35297.9			66.0997	35636
	66.1327	35137.7			66.1327	35665.4
	66.1657	35232.4			66.1657	35620.9
	66.1987	35397.1			66.1987	35651.2
	66.2317	35384.5			66.2317	35820.2
	66.2647	35274.9			66.2647	35759.8
	66.2977	35367.2			66.2977	35559
	66.3307	35590			66.3307	35510.8
	66.3637	35540.1			66.3637	35593.2
	66.3967	35434.9			66.3967	35474.2
	66.4297	35500.1			66.4297	35467.7
	66.4627	35594.7			66.4627	35767.5
	66.4957	35619.3			66.4957	35804.2
	66.5287	35571.3			66.5287	35885.1
	66.5617	35619.5			66.5617	35996
	66.5947	35646			66.5947	35836.6
	66.6277	35512.2			66.6277	35783.3
	66.6607	35381.6			66.6607	35616.3
	66.6937	35555.7			66.6937	35593.8
	66.7267	35601.8			66.7267	35676.7
	66.7597	35438.4			66.7597	35724.7
	66.7927	35579.4			66.7927	35900.4
	66.8257	35870.8			66.8257	35844.5
	66.8587	35880.7			66.8587	35776.7
	66.8917	35798.1			66.8917	35883
	66.9247	35679.6			66.9247	36001
	66.9577	35639.5			66.9577	35987.8
	66.9907	35722			66.9907	35729.8
	67.0237	35626.7			67.0237	35827.1
	67.0567	35727.7			67.0567	35586.6
	67.0897	35649.5			67.0897	35922.5
	67.1227	35884.2			67.1227	35954.5
	67.1557	35311.8			67.1557	35653.7
	67.1887	35745.8			67.1887	35591.9
	67.2217	36130.9			67.2217	35950.7
	67.2547	36137.6			67.2547	35782.9
	67.2877	35851.6			67.2877	35765.5
	67.3207	35950.4			67.3207	35733.5
	67.3537	35910.7			67.3537	35860.6
	67.3867	35906			67.3867	35523.1
	67.4197	36014.1			67.4197	35778.9
	67.4527	36083.6			67.4527	35701.7
	67.4857	36080.3			67.4857	35476.8
	67.5187	35949.4			67.5187	36030
	67.5517	36201.4			67.5517	35892.8
	67.5847	35969			67.5847	35733.1
	67.6177	36099.6			67.6177	35715.2
	67.6507	36248.8			67.6507	35642.9
	67.6837	36410.7			67.6837	35617.2
	67.7167	36222			67.7167	35861.1
	67.7497	36289.6			67.7497	35805.3
	67.7827	36357.8			67.7827	35569
	67.8157	36049.3			67.8157	36102.6
	67.8487	36396			67.8487	35876.3
	67.8817	36116.1			67.8817	35462
	67.9147	36437.8			67.9147	36220.8
	67.9477	36116.8			67.9477	35760.9
	67.9807	36186.3			67.9807	35919.2
	68.0137	35776.9			68.0137	35636.5
	68.0467	36048.9			68.0467	35686.6
	68.0797	36103.6			68.0797	35936.6
	68.1127	36108			68.1127	35694.2
	68.1457	36257.4			68.1457	35739.1
	68.1787	36089.5			68.1787	35483.5
	68.2117	36286.5			68.2117	35749.8
	68.2447	36422			68.2447	35710.1
	68.2777	36362.5			68.2777	35852.8
	68.3107	36520			68.3107	35980
	68.3437	36305.7			68.3437	35773.4
	68.3767	36374.7			68.3767	35731.4
	68.4097	36366.3			68.4097	35749.6
	68.4427	35994.3			68.4427	35934.1
	68.4757	36251.7			68.4757	36013.1
	68.5087	36635.5			68.5087	36001.7
	68.5417	36749.3			68.5417	35685.6
	68.5747	36545.1			68.5747	35481.2
	68.6077	36445.7			68.6077	35600.4
	68.6407	36541.6			68.6407	35709.9
	68.6737	36241.5			68.6737	35866.9
	68.7067	36316.8			68.7067	35752.9
	68.7397	36421			68.7397	35731.7
	68.7727	36443.6			68.7727	35759.9
	68.8057	36663.1			68.8057	35745.5
	68.8387	36584			68.8387	35725.7
	68.8717	36421.5			68.8717	35820.8
	68.9047	36543.2			68.9047	35732.1
	68.9377	36544.5			68.9377	35745
	68.9707	36622.7			68.9707	35846.8
	69.0037	36624			69.0037	35837.3
	69.0367	36326.8			69.0367	35762.8
	69.0697	36319.2			69.0697	35652
	69.1027	36501.4			69.1027	35731.8
	69.1357	36486.3			69.1357	35809
	69.1687	36416.7			69.1687	35827.1
	69.2017	36474.7			69.2017	35680.6
	69.2347	36488.4			69.2347	35611
	69.2677	36497.2			69.2677	35627.5
	69.3007	36490.4			69.3007	35614.9
	69.3337	36512			69.3337	35631.9
	69.3667	36645.9			69.3667	35623.9
	69.3997	36794.5			69.3997	35747
	69.4327	36961			69.4327	35743.1
	69.4657	36806.6			69.4657	35520.4
	69.4987	36662.8			69.4987	35593.3
	69.5317	36594.5			69.5317	35729.3
	69.5647	36602.5			69.5647	35720.5
	69.5977	36752.2			69.5977	35553.5
	69.6307	36766.1			69.6307	35439.3
	69.6637	36902.7			69.6637	35595.7
	69.6967	36804.6			69.6967	35557.4
	69.7297	36494.4			69.7297	35730.6
	69.7627	36933.1			69.7627	35751.7
	69.7957	36775.9			69.7957	35798.4
	69.8287	36782.6			69.8287	35465.8
	69.8617	37133.1			69.8617	35727
	69.8947	36768.8			69.8947	35835.5
	69.9277	36944.4			69.9277	36066.2
	69.9607	36565.1			69.9607	35618.3
	69.9937	36881.2			69.9937	35780.8
	70.0267	36909.3			70.0267	35664.3
	70.0597	37135.4			70.0597	35354.8
	70.0927	36861.3			70.0927	35840.3
	70.1257	37025			70.1257	35999.9
	70.1587	36980.8			70.1587	35790.2
	70.1917	36773.2			70.1917	35984
	70.2247	37172.1			70.2247	35778
	70.2577	36710			70.2577	35467
	70.2907	37197.8			70.2907	35801.6
	70.3237	36776.3			70.3237	35496.1
	70.3567	37081.7			70.3567	35986.9
	70.3897	36788.1			70.3897	35486.9
	70.4227	36897.5			70.4227	35629.2
	70.4557	37060.4			70.4557	36018.1
	70.4887	37452.8			70.4887	36009.5
	70.5217	37449			70.5217	35577.7
	70.5547	37028.3			70.5547	36018.1
	70.5877	36943.7			70.5877	35863.2
	70.6207	37310.1			70.6207	35765.3
	70.6537	37239.7			70.6537	35555.3
	70.6867	36971.3			70.6867	35689.5
	70.7197	37119			70.7197	35905.1
	70.7527	37254.5			70.7527	35493.8
	70.7857	37145			70.7857	35662
	70.8187	37261.8			70.8187	35750.4
	70.8517	37133.6			70.8517	35747.2
	70.8847	37078.3			70.8847	35810.3
	70.9177	37070			70.9177	35886.8
[truncated: 274 more rows]

## Sheet: Figure 2d
	Figure 2. XRD patterns of current collectors before and after contact with LPSCl. XRD patterns of current collectors of (a) Cu, (b) SS, (c) Ni, (d) Al, (e) Al/C, (f) Li and (g) Cu/Li before and after direct contact with LPSCl electrolyte for 24 h.
Al before contact LPSCl	Pos. [°_x0001__x001A_	Intensity [Counts]		Al after contact LPSCl (24 hours)	Pos. [°_x0001_W	Intensity [Counts]
	5.0167	2028			5.0167	20176.3
	5.0497	2023.06			5.0497	19453.1
	5.0827	2006.43			5.0827	19779.8
	5.1157	2008.89			5.1157	18797.2
	5.1487	2046.98			5.1487	19315.8
	5.1817	2030.26			5.1817	19306.6
	5.2147	2065.97			5.2147	18730.2
	5.2477	2013.4			5.2477	18975.4
	5.2807	2074.52			5.2807	18298.9
	5.3137	2068.71			5.3137	18639.1
	5.3467	2082.72			5.3467	18394.5
	5.3797	2094.47			5.3797	18630
	5.4127	2071.4			5.4127	19141.4
	5.4457	2109.62			5.4457	18521.6
	5.4787	2041.46			5.4787	18320.9
	5.5117	2054.17			5.5117	18288
	5.5447	2109.66			5.5447	18748.4
	5.5777	2091.38			5.5777	17959
	5.6107	2041.29			5.6107	17842.5
	5.6437	2057.87			5.6437	18091.1
	5.6767	2096.89			5.6767	17173.7
	5.7097	2104.06			5.7097	17264.6
	5.7427	2116.72			5.7427	17475.9
	5.7757	2092.92			5.7757	17297.2
	5.8087	2110.95			5.8087	17883.3
	5.8417	2066.55			5.8417	17798
	5.8747	2099.07			5.8747	16938.5
	5.9077	2116.8			5.9077	17040
	5.9407	2108.42			5.9407	17175.9
	5.9737	2129.8			5.9737	16939.6
	6.0067	2077.2			6.0067	16872.6
	6.0397	2121.52			6.0397	17000.4
	6.0727	2184.34			6.0727	17005.6
	6.1057	2194.08			6.1057	16809.8
	6.1387	2178.18			6.1387	16861.8
	6.1717	2157.87			6.1717	17036.4
	6.2047	2158.99			6.2047	17049.2
	6.2377	2199.13			6.2377	17025.7
	6.2707	2204.54			6.2707	17321.5
	6.3037	2197.73			6.3037	17070.6
	6.3367	2233.28			6.3367	16761.9
	6.3697	2261.67			6.3697	17118.9
	6.4027	2281.79			6.4027	17044.1
	6.4357	2277.11			6.4357	16782
	6.4687	2246.35			6.4687	16740.5
	6.5017	2253.69			6.5017	16768.9
	6.5347	2322.43			6.5347	16939.8
	6.5677	2327.24			6.5677	16802.2
	6.6007	2268.87			6.6007	16763.7
	6.6337	2338.72			6.6337	16925.3
	6.6667	2372.26			6.6667	16682.1
	6.6997	2317.07			6.6997	17011.6
	6.7327	2335.1			6.7327	17289.3
	6.7657	2392.73			6.7657	17492.6
	6.7987	2440.34			6.7987	17613.6
	6.8317	2450.07			6.8317	17475.3
	6.8647	2490.4			6.8647	17508
	6.8977	2455.84			6.8977	17069.8
	6.9307	2449.73			6.9307	17081.3
	6.9637	2438.69			6.9637	17158.8
	6.9967	2492.32			6.9967	17535.7
	7.0297	2539.04			7.0297	16980.3
	7.0627	2510.38			7.0627	17274.8
	7.0957	2572.12			7.0957	17371
	7.1287	2548.04			7.1287	17373.2
	7.1617	2550.71			7.1617	17579.4
	7.1947	2647.74			7.1947	17435.1
	7.2277	2581.11			7.2277	17877.3
	7.2607	2555.68			7.2607	17444.9
	7.2937	2570.09			7.2937	17552.1
	7.3267	2605.82			7.3267	18053.2
	7.3597	2666			7.3597	16935.3
	7.3927	2663.31			7.3927	17513.1
	7.4257	2644.48			7.4257	16785.6
	7.4587	2747.16			7.4587	18085.4
	7.4917	2761.25			7.4917	17903.6
	7.5247	2712.84			7.5247	17285.4
	7.5577	2759.65			7.5577	17479.6
	7.5907	2819.72			7.5907	17444.8
	7.6237	2799.98			7.6237	18095.9
	7.6567	2782.2			7.6567	17683.5
	7.6897	2874.72			7.6897	18542.8
	7.7227	2834.61			7.7227	17779.6
	7.7557	2877.68			7.7557	17854
	7.7887	2869.68			7.7887	17747.1
	7.8217	2885.66			7.8217	17595.8
	7.8547	2886.09			7.8547	18548.8
	7.8877	2910.3			7.8877	18015.9
	7.9207	3034.58			7.9207	17901.3
	7.9537	2952.89			7.9537	17544.5
	7.9867	3022.63			7.9867	17711.5
	8.0197	2984.18			8.0197	18166.8
	8.0527	2976.67			8.0527	18122.8
	8.0857	3034.7			8.0857	17989.4
	8.1187	3094.89			8.1187	18717.6
	8.1517	3195.49			8.1517	18589.4
	8.1847	3203.85			8.1847	18380.6
	8.2177	3113.35			8.2177	18083.4
	8.2507	3258.48			8.2507	18674.2
	8.2837	3147.35			8.2837	18556.7
	8.3167	3193.54			8.3167	18354.9
	8.3497	3141.78			8.3497	18177.2
	8.3827	3137.13			8.3827	18148.2
	8.4157	3215.3			8.4157	18857.6
	8.4487	3279.63			8.4487	18659
	8.4817	3291.29			8.4817	18453.8
	8.5147	3322.66			8.5147	18979.8
	8.5477	3328.35			8.5477	19486.4
	8.5807	3376.58			8.5807	19025.9
	8.6137	3344.56			8.6137	18613.6
	8.6467	3398.01			8.6467	18458.2
	8.6797	3377.04			8.6797	19008.8
	8.7127	3393.09			8.7127	19251.9
	8.7457	3385.86			8.7457	18762.4
	8.7787	3346.35			8.7787	18468.7
	8.8117	3404.71			8.8117	18857.8
	8.8447	3485.68			8.8447	19013
	8.8777	3523.81			8.8777	19066.8
	8.9107	3487.29			8.9107	19336.1
	8.9437	3517.35			8.9437	19301.3
	8.9767	3616.11			8.9767	19317.9
	9.0097	3644.41			9.0097	19478.4
	9.0427	3621.75			9.0427	19448.3
	9.0757	3603.68			9.0757	19334.4
	9.1087	3613.11			9.1087	19359.3
	9.1417	3652.07			9.1417	19152.6
	9.1747	3758.59			9.1747	19164.8
	9.2077	3782.8			9.2077	19436.3
	9.2407	3724.49			9.2407	19148.4
	9.2737	3757.89			9.2737	19406
	9.3067	3790.58			9.3067	19209.7
	9.3397	3796.88			9.3397	19399.4
	9.3727	3794.24			9.3727	19477.1
	9.4057	3790.72			9.4057	19459.6
	9.4387	3903.45			9.4387	19096.9
	9.4717	3841.22			9.4717	19553.6
	9.5047	3899.19			9.5047	20014.5
	9.5377	3921.48			9.5377	19913.2
	9.5707	3977.74			9.5707	20015.3
	9.6037	3927.87			9.6037	19351
	9.6367	3990.93			9.6367	19401.1
	9.6697	3986.39			9.6697	19418.6
	9.7027	4002.37			9.7027	19543.6
	9.7357	4004.29			9.7357	20106.2
	9.7687	3904.57			9.7687	20124.1
	9.8017	3968.84			9.8017	19760.8
	9.8347	4012.87			9.8347	19994.3
	9.8677	4076.34			9.8677	19508
	9.9007	4126.3			9.9007	19325.5
	9.9337	4076.46			9.9337	19866.5
	9.9667	4050.6			9.9667	20230.3
	9.9997	4122.45			9.9997	18822.6
	10.0327	4088.85			10.0327	19416
	10.0657	3997.86			10.0657	19638.5
	10.0987	4071.03			10.0987	19680
	10.1317	4142.35			10.1317	19288.4
	10.1647	4126.03			10.1647	19443.9
	10.1977	4091.53			10.1977	19394.1
	10.2307	4061.23			10.2307	19876.8
	10.2637	4152.07			10.2637	19461.7
	10.2967	4310.33			10.2967	18889.5
	10.3297	4173.17			10.3297	19746.7
	10.3627	4123.26			10.3627	19466.3
	10.3957	4232.78			10.3957	19044.5
	10.4287	4126.95			10.4287	19355
	10.4617	4332.79			10.4617	19467.9
	10.4947	4274.58			10.4947	19123
	10.5277	4194.9			10.5277	19562.4
	10.5607	4173.73			10.5607	19328.5
	10.5937	4189.27			10.5937	19779.3
	10.6267	4283.89			10.6267	19065
	10.6597	4233.78			10.6597	19572.5
	10.6927	4242.46			10.6927	18851.9
	10.7257	4219.36			10.7257	18951
	10.7587	4301.83			10.7587	19024.6
	10.7917	4295.65			10.7917	19131.7
	10.8247	4195.01			10.8247	19162.3
	10.8577	4251.09			10.8577	19013.6
	10.8907	4340.72			10.8907	19621.8
	10.9237	4370.84			10.9237	18919.4
	10.9567	4379.07			10.9567	19406
	10.9897	4322.64			10.9897	19202.1
	11.0227	4366.81			11.0227	19323.9
	11.0557	4363.74			11.0557	19123.3
	11.0887	4279.6			11.0887	18631.2
	11.1217	4242.03			11.1217	18463.8
	11.1547	4221.84			11.1547	18344.3
	11.1877	4266.69			11.1877	18112.7
	11.2207	4370.92			11.2207	18493.2
	11.2537	4361.88			11.2537	18258.7
	11.2867	4357.9			11.2867	18150.1
	11.3197	4301.32			11.3197	18516.7
	11.3527	4307.7			11.3527	18306.4
	11.3857	4369.24			11.3857	18202.6
	11.4187	4342.04			11.4187	17985.8
	11.4517	4322.9			11.4517	18118.7
	11.4847	4379.38			11.4847	18249
	11.5177	4370.58			11.5177	18266.7
	11.5507	4295.18			11.5507	18664.4
	11.5837	4324.62			11.5837	18593
	11.6167	4358.65			11.6167	17956
	11.6497	4325.25			11.6497	17820.1
	11.6827	4276.04			11.6827	18054.6
	11.7157	4265.4			11.7157	17844.1
	11.7487	4348.31			11.7487	18016.8
	11.7817	4322.24			11.7817	18315.6
	11.8147	4278.78			11.8147	17876.9
	11.8477	4366.73			11.8477	17403
	11.8807	4384.85			11.8807	17540.3
	11.9137	4354.53			11.9137	17754.5
	11.9467	4380.82			11.9467	17552.1
	11.9797	4344.73			11.9797	17427.2
	12.0127	4304.15			12.0127	17185.2
	12.0457	4309.11			12.0457	17285.8
	12.0787	4284.68			12.0787	17257.4
	12.1117	4351.12			12.1117	17192.4
	12.1447	4388.19			12.1447	17782.8
	12.1777	4405.77			12.1777	17781.3
	12.2107	4380.43			12.2107	17429.6
	12.2437	4332.01			12.2437	17196.3
	12.2767	4438.6			12.2767	17490.1
	12.3097	4369.9			12.3097	16974.8
	12.3427	4314.56			12.3427	16733.1
	12.3757	4279.98			12.3757	16876.1
	12.4087	4411.98			12.4087	17012.2
	12.4417	4329.9			12.4417	16677.1
	12.4747	4454.29			12.4747	16667.8
	12.5077	4327.91			12.5077	17075.7
	12.5407	4364.23			12.5407	17024.7
	12.5737	4437.43			12.5737	16402.4
	12.6067	4401.56			12.6067	16142.8
	12.6397	4357.71			12.6397	16562.4
	12.6727	4459.89			12.6727	16595.5
	12.7057	4321.34			12.7057	16173.8
	12.7387	4362.92			12.7387	16504
	12.7717	4383.62			12.7717	16870.8
	12.8047	4370.54			12.8047	16389.5
	12.8377	4342.97			12.8377	16109.1
	12.8707	4334.08			12.8707	16370.6
	12.9037	4453.38			12.9037	16098.2
	12.9367	4367.14			12.9367	16012.6
	12.9697	4315.39			12.9697	16310.1
	13.0027	4439.98			13.0027	16014.1
	13.0357	4385.83			13.0357	15847
	13.0687	4365.44			13.0687	16145.7
	13.1017	4467.8			13.1017	16266.5
	13.1347	4314.35			13.1347	15666
	13.1677	4302.77			13.1677	16037
	13.2007	4451			13.2007	15708
	13.2337	4441.62			13.2337	15663
	13.2667	4388.15			13.2667	15520.2
	13.2997	4408.76			13.2997	15837.2
	13.3327	4404.42			13.3327	16188.3
	13.3657	4413.22			13.3657	16158.9
	13.3987	4420.73			13.3987	15826.7
	13.4317	4410.36			13.4317	15491.5
	13.4647	4420.74			13.4647	15624.3
	13.4977	4437.77			13.4977	15760.5
	13.5307	4445.69			13.5307	15692.9
	13.5637	4423.78			13.5637	15498.8
	13.5967	4342.99			13.5967	15769.1
	13.6297	4323.1			13.6297	15845.3
	13.6627	4324.94			13.6627	15714.6
	13.6957	4362.48			13.6957	15562.5
	13.7287	4420.75			13.7287	15369.3
	13.7617	4437.75			13.7617	15288.3
	13.7947	4443.01			13.7947	15318.2
	13.8277	4471.36			13.8277	15558.1
	13.8607	4437.05			13.8607	15459
	13.8937	4452.74			13.8937	15259.6
	13.9267	4431.79			13.9267	15389.3
	13.9597	4415.66			13.9597	15413
	13.9927	4406.86			13.9927	15445.7
	14.0257	4529			14.0257	15314.3
	14.0587	4586.58			14.0587	15379.3
	14.0917	4450.69			14.0917	15468.8
	14.1247	4458.8			14.1247	15343.4
	14.1577	4519.58			14.1577	15206.3
	14.1907	4551.88			14.1907	14953.8
	14.2237	4540.44			14.2237	15038.8
	14.2567	4493.45			14.2567	15307.3
	14.2897	4549.93			14.2897	15194.3
	14.3227	4551.34			14.3227	15110
	14.3557	4507.87			14.3557	15232.1
	14.3887	4524.31			14.3887	15333.3
	14.4217	4589.83			14.4217	15304
	14.4547	4619.54			14.4547	15205.5
	14.4877	4619.57			14.4877	15290.9
	14.5207	4592.02			14.5207	15072.2
	14.5537	4550.59			14.5537	15038.5
	14.5867	4638.72			14.5867	15375.5
	14.6197	4681.54			14.6197	15566.4
	14.6527	4618.21			14.6527	15276.9
	14.6857	4679.54			14.6857	15149.6
	14.7187	4698.22			14.7187	15230.1
	14.7517	4692.5			14.7517	14946.9
	14.7847	4727.97			14.7847	15396.6
	14.8177	4679.19			14.8177	15245.1
	14.8507	4643.66			14.8507	15254.4
	14.8837	4754.7			14.8837	15289.4
	14.9167	4744.45			14.9167	15155.1
	14.9497	4737.54			14.9497	15240.7
	14.9827	4695.83			14.9827	14983.3
	15.0157	4754.23			15.0157	14804.9
	15.0487	4818.04			15.0487	15002
	15.0817	4799.83			15.0817	15269.8
	15.1147	4873.85			15.1147	15255
	15.1477	4819.88			15.1477	15466.6
	15.1807	4816.56			15.1807	15264.1
	15.2137	4810.22			15.2137	15080.2
	15.2467	4935.14			15.2467	15066.5
	15.2797	4802.65			15.2797	15093.2
	15.3127	4975.27			15.3127	15608.4
	15.3457	4750.68			15.3457	15240.5
	15.3787	4941.57			15.3787	15599.4
	15.4117	4866.69			15.4117	15250
	15.4447	5015.95			15.4447	15486.4
	15.4777	5007.07			15.4777	15315.3
	15.5107	4862			15.5107	15464.4
	15.5437	4952.81			15.5437	15591.3
	15.5767	4895.87			15.5767	15513.6
	15.6097	5053.11			15.6097	15580.3
	15.6427	5123.4			15.6427	15247.9
	15.6757	5057.43			15.6757	15460.1
	15.7087	5116.08			15.7087	15227.7
	15.7417	5125.67			15.7417	15731.1
	15.7747	5010.02			15.7747	15919.3
	15.8077	5055.48			15.8077	15569.7
	15.8407	5118.76			15.8407	15838.1
	15.8737	5054.02			15.8737	15674.6
	15.9067	5204.78			15.9067	15912
	15.9397	5230.03			15.9397	15915.5
	15.9727	5236.83			15.9727	15605.7
	16.0057	5167.89			16.0057	15783
	16.0387	5234.52			16.0387	15445.7
	16.0717	5281.18			16.0717	15718.7
	16.1047	5282.73			16.1047	15406.1
	16.1377	5341.64			16.1377	15638.2
	16.1707	5410.98			16.1707	15906.4
	16.2037	5344.72			16.2037	15783.5
	16.2367	5338.36			16.2367	15758.1
	16.2697	5232.87			16.2697	15936.1
	16.3027	5371.4			16.3027	15949.9
	16.3357	5466.98			16.3357	16282.3
	16.3687	5486.58			16.3687	16140
	16.4017	5505.58			16.4017	16129.5
	16.4347	5451.55			16.4347	16217.7
	16.4677	5515.33			16.4677	16250.9
	16.5007	5537.77			16.5007	16113.4
	16.5337	5588.01			16.5337	15943.8
	16.5667	5625.32			16.5667	15799.2
	16.5997	5609.06			16.5997	16122.2
	16.6327	5687.94			16.6327	16288
	16.6657	5798.52			16.6657	16403
	16.6987	5819.74			16.6987	16478.5
	16.7317	5790.15			16.7317	16480.1
	16.7647	5792.48			16.7647	16437.9
	16.7977	5737.94			16.7977	16474.7
	16.8307	5710.41			16.8307	16624.4
	16.8637	5862.2			16.8637	16556.2
	16.8967	5885.1			16.8967	16653.1
	16.9297	5842.52			16.9297	16511.6
	16.9627	5857.08			16.9627	16359.5
	16.9957	5816.32			16.9957	16795.2
	17.0287	5885.71			17.0287	16936.6
	17.0617	5864.04			17.0617	16884.1
	17.0947	5912.24			17.0947	16817.8
	17.1277	5950.12			17.1277	16731.8
	17.1607	6022.87			17.1607	16948
	17.1937	6162.97			17.1937	16819.3
	17.2267	6166.47			17.2267	16797.8
	17.2597	6205.5			17.2597	16946.1
	17.2927	6193.26			17.2927	17116.3
	17.3257	6223.86			17.3257	17356
	17.3587	6415.97			17.3587	17797.1
	17.3917	6280.38			17.3917	17661.1
	17.4247	6265.25			17.4247	17438.7
	17.4577	6360.61			17.4577	17458.1
	17.4907	6310.27			17.4907	17491.5
	17.5237	6323.34			17.5237	17416.9
	17.5567	6486.74			17.5567	17906.2
	17.5897	6445.29			17.5897	17914.6
	17.6227	6547.25			17.6227	17718.2
	17.6557	6488.68			17.6557	17427.6
	17.6887	6458.34			17.6887	17791.6
	17.7217	6490.47			17.7217	18260.7
	17.7547	6584.37			17.7547	17892.1
	17.7877	6683.92			17.7877	17709.7
	17.8207	6764.92			17.8207	18297.5
	17.8537	6822.05			17.8537	17900.9
	17.8867	6721.24			17.8867	17981.8
	17.9197	6718.96			17.9197	18581.2
	17.9527	6855.47			17.9527	18649.5
	17.9857	6953.33			17.9857	18476.9
	18.0187	6991.67			18.0187	18584.9
	18.0517	6871.62			18.0517	18368.9
	18.0847	6969.37			18.0847	18096.2
	18.1177	7105.38			18.1177	18659.7
	18.1507	7023.75			18.1507	18758.4
	18.1837	6996.15			18.1837	18411.9
	18.2167	7090.25			18.2167	18606.3
	18.2497	7256.03			18.2497	18693.2
	18.2827	7232.21			18.2827	18805.6
	18.3157	7276.97			18.3157	19125
	18.3487	7303.42			18.3487	18852.2
	18.3817	7288.4			18.3817	19002.5
	18.4147	7269.52			18.4147	19302.5
	18.4477	7373.82			18.4477	19091.5
	18.4807	7444.2			18.4807	19026.3
	18.5137	7376.88			18.5137	19104.1
	18.5467	7463.08			18.5467	19687.4
	18.5797	7535.85			18.5797	19575.3
	18.6127	7625.55			18.6127	19237.5
	18.6457	7622.64			18.6457	19314.5
	18.6787	7581.53			18.6787	19305.3
	18.7117	7624.49			18.7117	19213.2
	18.7447	7665.71			18.7447	19220.4
	18.7777	7675.46			18.7777	19700.5
	18.8107	7722.51			18.8107	19787.8
	18.8437	7768.41			18.8437	19843.8
	18.8767	7827.63			18.8767	20074.9
	18.9097	7846.29			18.9097	19838.4
	18.9427	7857.63			18.9427	19868.7
	18.9757	7942.28			18.9757	19925.1
	19.0087	7883.57			19.0087	19909.7
	19.0417	7808.19			19.0417	20071.2
	19.0747	7816.66			19.0747	20318.2
	19.1077	8016.74			19.1077	20207.2
	19.1407	8090.93			19.1407	20235.8
	19.1737	8036.98			19.1737	20285.5
	19.2067	8047.81			19.2067	20195.4
	19.2397	8141.41			19.2397	20370.1
	19.2727	8177.77			19.2727	20432.2
	19.3057	8239.04			19.3057	20225.4
	19.3387	8365.35			19.3387	20320.1
	19.3717	8311.38			19.3717	20773.5
	19.4047	8276.31			19.4047	20991.2
	19.4377	8325.18			19.4377	20796.8
	19.4707	8337.94			19.4707	20534.3
	19.5037	8421.15			19.5037	20458.1
	19.5367	8480.37			19.5367	20561.4
	19.5697	8437.66			19.5697	20806.8
	19.6027	8356.7			19.6027	20895
	19.6357	8425.9			19.6357	20627.1
	19.6687	8495.61			19.6687	20495.2
	19.7017	8476.02			19.7017	20487.7
	19.7347	8534.92			19.7347	20693.7
	19.7677	8519.75			19.7677	20747.3
	19.8007	8564.11			19.8007	20685.8
	19.8337	8593.88			19.8337	20830.4
	19.8667	8610.08			19.8667	20918
	19.8997	8649.48			19.8997	20903.3
	19.9327	8604.58			19.9327	20921.1
	19.9657	8392.21			19.9657	21032.8
	19.9987	8515.64			19.9987	20895.1
	20.0317	8676.42			20.0317	21020
	20.0647	8717.05			20.0647	20801
	20.0977	8704.15			20.0977	20569.9
	20.1307	8537.31			20.1307	20749.3
	20.1637	8696.58			20.1637	20734.2
	20.1967	8621.66			20.1967	20545.1
	20.2297	8748.98			20.2297	20648.1
	20.2627	8681.97			20.2627	20622.1
	20.2957	8755.87			20.2957	20585
	20.3287	8733.23			20.3287	20694
	20.3617	8762.41			20.3617	21171.8
	20.3947	8640.65			20.3947	20902.6
	20.4277	8707.75			20.4277	20548
	20.4607	8904.58			20.4607	20683.5
	20.4937	8915.63			20.4937	20266.8
	20.5267	8828.98			20.5267	20739
	20.5597	8773.95			20.5597	20526.1
	20.5927	8652.15			20.5927	20519.1
	20.6257	8800			20.6257	20381.2
	20.6587	8606.59			20.6587	20283.4
	20.6917	8683.6			20.6917	20359.7
	20.7247	8689.89			20.7247	20158.9
	20.7577	8712.3			20.7577	20067.8
	20.7907	8819.22			20.7907	20341.1
	20.8237	8854.22			20.8237	20134.7
	20.8567	8826.19			20.8567	19818.3
	20.8897	8798.27			20.8897	20194.2
	20.9227	8735.27			20.9227	20114.5
	20.9557	8759.39			20.9557	19615.2
	20.9887	8666.08			20.9887	19937.6
	21.0217	8823.22			21.0217	19706.2
	21.0547	8736.03			21.0547	19729.3
	21.0877	8571.97			21.0877	19862.9
	21.1207	8628.89			21.1207	19666.2
	21.1537	8605.92			21.1537	19712.1
	21.1867	8578.48			21.1867	19498.3
	21.2197	8589.06			21.2197	19486.4
	21.2527	8575.84			21.2527	19543.5
	21.2857	8458.97			21.2857	19566
	21.3187	8615.94			21.3187	19407.7
	21.3517	8631.99			21.3517	19208.9
	21.3847	8476.68			21.3847	19184.3
	21.4177	8516.03			21.4177	19101.7
	21.4507	8540.73			21.4507	19074.7
	21.4837	8455.1			21.4837	18923.2
	21.5167	8310.38			21.5167	18718.5
	21.5497	8342.28			21.5497	18831
	21.5827	8439.55			21.5827	19058.3
	21.6157	8347.23			21.6157	18836.8
	21.6487	8346.85			21.6487	18637
	21.6817	8329.13			21.6817	18411.2
	21.7147	8317.72			21.7147	18410
	21.7477	8325.14			21.7477	18269.6
	21.7807	8187.86			21.7807	18005.2
	21.8137	8058.1			21.8137	18030.2
	21.8467	8058.52			21.8467	17872.1
	21.8797	8160.97			21.8797	17609.9
	21.9127	8147.24			21.9127	17740.3
	21.9457	8040.07			21.9457	17666.2
	21.9787	8016.03			21.9787	17625.3
	22.0117	7986.8			22.0117	17574.9
	22.0447	7922.79			22.0447	17427.7
	22.0777	7969.62			22.0777	17468.9
	22.1107	8004.2			22.1107	17164.6
	22.1437	7907.54			22.1437	16936.3
	22.1767	7849.39			22.1767	16853.3
	22.2097	7822.87			22.2097	16746.8
	22.2427	7866.29			22.2427	16854.8
	22.2757	7900.03			22.2757	16720.5
	22.3087	7863.66			22.3087	16643.2
	22.3417	7834.35			22.3417	16730.9
	22.3747	7685.74			22.3747	16440
	22.4077	7646.96			22.4077	16237.4
	22.4407	7578.63			22.4407	16161.4
	22.4737	7439.32			22.4737	16148.1
	22.5067	7422.79			22.5067	16209.7
	22.5397	7463.27			22.5397	15854.3
	22.5727	7529.69			22.5727	15948.3
	22.6057	7435.03			22.6057	15849.2
	22.6387	7278.5			22.6387	15860.5
	22.6717	7402.16			22.6717	15658.2
	22.7047	7175.39			22.7047	15799.4
	22.7377	7183.83			22.7377	15192.6
	22.7707	7312.61			22.7707	15522.3
	22.8037	7293.07			22.8037	15385.7
	22.8367	7196.5			22.8367	15150.6
	22.8697	7052.04			22.8697	15011.3
	22.9027	7163.19			22.9027	14630.3
	22.9357	7056.3			22.9357	14650.4
	22.9687	7106.92			22.9687	14581.5
	23.0017	7114.77			23.0017	14602.4
	23.0347	6940.59			23.0347	14226.5
	23.0677	6846.96			23.0677	14149.3
	23.1007	6882.17			23.1007	14135
	23.1337	6914.63			23.1337	14252.8
	23.1667	6784.66			23.1667	14466.7
	23.1997	6829.45			23.1997	14215
	23.2327	6561.68			23.2327	14162.6
	23.2657	6683.63			23.2657	14034.7
	23.2987	6642.16			23.2987	13748.8
	23.3317	6557.42			23.3317	13712.3
	23.3647	6682.21			23.3647	13761.3
	23.3977	6752.12			23.3977	13564
	23.4307	6620.73			23.4307	13180.4
	23.4637	6501.05			23.4637	13262.7
	23.4967	6414.77			23.4967	13050.4
	23.5297	6378.05			23.5297	13203.2
	23.5627	6506.57			23.5627	13339.9
	23.5957	6290.82			23.5957	12892.8
	23.6287	6254.78			23.6287	12956.4
	23.6617	6182			23.6617	12931.6
	23.6947	6272.18			23.6947	12712.7
	23.7277	6352.55			23.7277	12932.1
	23.7607	6211			23.7607	12641.1
	23.7937	6169.74			23.7937	12579.3
	23.8267	6179.11			23.8267	12256.3
	23.8597	6185.12			23.8597	12365.9
	23.8927	6242.11			23.8927	12257.8
	23.9257	6244.64			23.9257	12578.1
	23.9587	6135.19			23.9587	12318.2
	23.9917	6306.51			23.9917	12167.9
	24.0247	6182.67			24.0247	11965.2
	24.0577	6076.49			24.0577	11946.5
	24.0907	5995.73			24.0907	11789.7
	24.1237	5856.86			24.1237	11821.4
	24.1567	5759.95			24.1567	11661.3
	24.1897	5812.3			24.1897	11575.4
	24.2227	5876.4			24.2227	11653.9
	24.2557	5779.2			24.2557	11651.7
	24.2887	5781.24			24.2887	11350.6
	24.3217	5856.23			24.3217	11228.2
	24.3547	5812.33			24.3547	11256.5
	24.3877	5735.16			24.3877	11198.8
	24.4207	5663.86			24.4207	11236.9
	24.4537	5583.26			24.4537	11249.7
	24.4867	5493.35			24.4867	11023.3
	24.5197	5519.39			24.5197	10936.9
	24.5527	5571.11			24.5527	10871
	24.5857	5553.97			24.5857	10852.2
	24.6187	5574.01			24.6187	10842.2
	24.6517	5544.57			24.6517	10653.3
	24.6847	5369.1			24.6847	10614.2
	24.7177	5293.57			24.7177	10774.8
	24.7507	5397.63			24.7507	10761.3
	24.7837	5366.95			24.7837	10527.7
	24.8167	5251.32			24.8167	10435.6
	24.8497	5232			24.8497	10343.3
	24.8827	5242.9			24.8827	10160.7
	24.9157	5285.61			24.9157	10035.9
	24.9487	5319.99			24.9487	10180.2
	24.9817	5332.71			24.9817	10159.5
	25.0147	5368.79			25.0147	10032.3
	25.0477	5296.69			25.0477	9999.27
	25.0807	5189.09			25.0807	10062.1
	25.1137	5163			25.1137	9862
	25.1467	5153.2			25.1467	9756.21
	25.1797	5103.92			25.1797	9904.3
	25.2127	5023.01			25.2127	9674.21
	25.2457	5022.54			25.2457	9577.95
	25.2787	5110.17			25.2787	9604.56
	25.3117	5032.72			25.3117	9499.24
	25.3447	5145.18			25.3447	9585.72
	25.3777	5025.62			25.3777	9474.11
	25.4107	4951.4			25.4107	9404.95
	25.4437	4909.47			25.4437	9412.95
	25.4767	4885.57			25.4767	9366.21
	25.5097	4874.34			25.5097	9129.72
	25.5427	4897.7			25.5427	9276.77
	25.5757	4990.93			25.5757	9248.19
	25.6087	4938.33			25.6087	9236.1
	25.6417	4856.37			25.6417	9215.34
	25.6747	4814.95			25.6747	8909.19
	25.7077	4829.4			25.7077	8918.03
	25.7407	4873.84			25.7407	8768.43
	25.7737	4709.16			25.7737	8758.52
	25.8067	4870.05			25.8067	8975.96
	25.8397	4838.46			25.8397	8863.57
	25.8727	4600.9			25.8727	8856.69
	25.9057	4688.77			25.9057	8902.8
	25.9387	4892.85			25.9387	8487.45
	25.9717	4664.63			25.9717	8941.78
	26.0047	4640.73			26.0047	8510.02
	26.0377	4711.96			26.0377	8505.77
	26.0707	4657.14			26.0707	8451.46
	26.1037	4624.43			26.1037	8321.55
	26.1367	4605.64			26.1367	8562.34
	26.1697	4530.5			26.1697	8458.45
	26.2027	4587.39			26.2027	8342.74
	26.2357	4460.12			26.2357	8445.79
	26.2687	4591.07			26.2687	8438.09
	26.3017	4527.2			26.3017	8342.56
	26.3347	4515.17			26.3347	8237.59
	26.3677	4531.59			26.3677	8208.51
	26.4007	4497.84			26.4007	8224.44
	26.4337	4473.89			26.4337	8143.49
	26.4667	4534.95			26.4667	8053.51
	26.4997	4526.05			26.4997	8160.63
	26.5327	4538.44			26.5327	8109.02
	26.5657	4484.69			26.5657	8096.09
	26.5987	4507.18			26.5987	7964.85
	26.6317	4319.44			26.6317	7852.92
	26.6647	4350.94			26.6647	7797.57
	26.6977	4331.76			26.6977	7901.39
	26.7307	4425.65			26.7307	8009.13
	26.7637	4464.94			26.7637	7952.59
	26.7967	4373.33			26.7967	7933.71
	26.8297	4326.14			26.8297	7835.64
	26.8627	4317.69			26.8627	7643.83
	26.8957	4291.75			26.8957	7600.44
	26.9287	4340.37			26.9287	7667.63
	26.9617	4418.35			26.9617	7691.38
	26.9947	4440.52			26.9947	7713.7
	27.0277	4375.57			27.0277	7646.39
	27.0607	4319.68			27.0607	7640.88
	27.0937	4300.53			27.0937	7601.85
	27.1267	4282.06			27.1267	7566.8
	27.1597	4252.77			27.1597	7659.1
	27.1927	4192.66			27.1927	7597.96
	27.2257	4157.93			27.2257	7480.42
	27.2587	4223.8			27.2587	7418.73
	27.2917	4249.95			27.2917	7356.73
	27.3247	4191.2			27.3247	7304.46
	27.3577	4170.38			27.3577	7349.51
	27.3907	4198			27.3907	7420.8
	27.4237	4219.38			27.4237	7238.38
	27.4567	4149.74			27.4567	7198.47
	27.4897	4123.48			27.4897	7320.36
	27.5227	4155.49			27.5227	7306.27
	27.5557	4162.13			27.5557	7329.73
	27.5887	4179.41			27.5887	7426.58
	27.6217	4152.42			27.6217	7460.35
	27.6547	4099.91			27.6547	7206.87
	27.6877	4138.01			27.6877	7176.9
	27.7207	4164.26			27.7207	7066.28
	27.7537	4077.92			27.7537	7122.64
	27.7867	4030.89			27.7867	7224.7
	27.8197	4003.53			27.8197	7052.87
	27.8527	4149.93			27.8527	7057.11
	27.8857	4064.92			27.8857	7143.71
	27.9187	3948.32			27.9187	6953.12
	27.9517	4112.3			27.9517	7039.77
	27.9847	4093.59			27.9847	7122.08
	28.0177	4093.65			28.0177	7099.22
	28.0507	4102.01			28.0507	6870.69
	28.0837	4033.52			28.0837	6816.74
	28.1167	4092.42			28.1167	6792.19
	28.1497	4223.6			28.1497	6872.35
	28.1827	4138.62			28.1827	6886.55
	28.2157	4074.18			28.2157	6896.85
	28.2487	3970.21			28.2487	6898.51
	28.2817	3945.35			28.2817	7057.66
	28.3147	3954.66			28.3147	6881.62
	28.3477	4019.68			28.3477	6756.43
	28.3807	3942.15			28.3807	6864.32
	28.4137	4001.94			28.4137	6829.8
	28.4467	3972.32			28.4467	6841.85
	28.4797	3905.19			28.4797	6707.46
	28.5127	4008.86			28.5127	6963.54
	28.5457	4012.94			28.5457	6706.38
	28.5787	3948.76			28.5787	6561.46
	28.6117	3892.24			28.6117	6670.92
	28.6447	3993.34			28.6447	6461.21
	28.6777	3880.2			28.6777	6510.64
	28.7107	3887.69			28.7107	6462.79
	28.7437	3854.41			28.7437	6559.27
	28.7767	3951.52			28.7767	6654.8
	28.8097	3872.74			28.8097	6395.62
	28.8427	3733.65			28.8427	6361.72
	28.8757	3875.75			28.8757	6289.24
	28.9087	3809.68			28.9087	6383.67
	28.9417	3895.62			28.9417	6476.53
	28.9747	3802.61			28.9747	6571.8
	29.0077	3770.72			29.0077	6473.67
	29.0407	3842.27			29.0407	6352.81
	29.0737	3919			29.0737	6443.66
	29.1067	3839.38			29.1067	6353.99
	29.1397	3876.23			29.1397	6273.49
	29.1727	3864.18			29.1727	6260.3
	29.2057	3959.31			29.2057	6231.13
	29.2387	3851.01			29.2387	6332.59
	29.2717	3855.59			29.2717	6385.09
	29.3047	3950.53			29.3047	6242.24
	29.3377	3791.23			29.3377	6212.89
	29.3707	3725.11			29.3707	6171.28
	29.4037	3760.98			29.4037	6170.91
	29.4367	3780.45			29.4367	6252.31
	29.4697	3763.77			29.4697	6137.9
	29.5027	3771.82			29.5027	6091.69
	29.5357	3690.56			29.5357	6093.24
	29.5687	3725.65			29.5687	6062.95
	29.6017	3771.23			29.6017	6124.35
	29.6347	3730.83			29.6347	6081.46
	29.6677	3692.09			29.6677	6086.5
	29.7007	3730.27			29.7007	6091.3
	29.7337	3710.23			29.7337	6083.2
	29.7667	3713.12			29.7667	6032.95
	29.7997	3712.88			29.7997	5966.73
	29.8327	3711.74			29.8327	5949.9
	29.8657	3750.19			29.8657	5933.49
	29.8987	3725.92			29.8987	5955.45
	29.9317	3764.96			29.9317	6028.29
	29.9647	3772.66			29.9647	6087.1
	29.9977	3713.43			29.9977	5965.61
	30.0307	3661.02			30.0307	5958.09
	30.0637	3642.82			30.0637	6021.26
	30.0967	3685.42			30.0967	5924.58
	30.1297	3704.01			30.1297	5954.54
	30.1627	3733.46			30.1627	5844.55
	30.1957	3629.85			30.1957	5823.57
	30.2287	3747.35			30.2287	5825.85
	30.2617	3729.87			30.2617	5876.3
	30.2947	3699.97			30.2947	5801.49
	30.3277	3645.14			30.3277	5818.37
	30.3607	3744.63			30.3607	5776.47
	30.3937	3709.78			30.3937	5799.26
	30.4267	3692.59			30.4267	5753.68
	30.4597	3650.89			30.4597	5679.94
	30.4927	3629.64			30.4927	5707.26
	30.5257	3641.08			30.5257	5841.37
	30.5587	3625.24			30.5587	5841.27
	30.5917	3736.69			30.5917	5765.57
	30.6247	3634.29			30.6247	5645.64
	30.6577	3662.15			30.6577	5721.08
	30.6907	3630.49			30.6907	5732.55
	30.7237	3728.77			30.7237	5679.34
	30.7567	3611.11			30.7567	5690.61
	30.7897	3627.98			30.7897	5878.14
	30.8227	3683.58			30.8227	5609.16
	30.8557	3585.47			30.8557	5577.54
	30.8887	3638.67			30.8887	5624.04
	30.9217	3598.02			30.9217	5686.15
	30.9547	3644.47			30.9547	5457.05
	30.9877	3607.81			30.9877	5645.93
	31.0207	3621.11			31.0207	5602.52
	31.0537	3575.67			31.0537	5733.22
	31.0867	3678.62			31.0867	5532.04
	31.1197	3649			31.1197	5390.63
	31.1527	3608.52			31.1527	5468.22
	31.1857	3721.06			31.1857	5525.92
	31.2187	3551.8			31.2187	5529.33
	31.2517	3536.46			31.2517	5602.18
	31.2847	3462			31.2847	5545.29
	31.3177	3569.74			31.3177	5528.69
	31.3507	3611.81			31.3507	5422.1
	31.3837	3699.49			31.3837	5515.38
	31.4167	3578.74			31.4167	5454.77
	31.4497	3584.71			31.4497	5409.51
	31.4827	3537.21			31.4827	5388.86
	31.5157	3570.56			31.5157	5371.18
	31.5487	3573.82			31.5487	5366.41
	31.5817	3559.01			31.5817	5388.05
	31.6147	3504.14			31.6147	5358.38
	31.6477	3535.07			31.6477	5254.04
	31.6807	3446.3			31.6807	5410.94
	31.7137	3535.63			31.7137	5430.16
	31.7467	3509.98			31.7467	5538
	31.7797	3538.07			31.7797	5468.9
	31.8127	3513.61			31.8127	5335.8
	31.8457	3477.35			31.8457	5285.74
	31.8787	3469			31.8787	5376.77
	31.9117	3485.72			31.9117	5409.38
	31.9447	3479.32			31.9447	5244.31
	31.9777	3519.99			31.9777	5255.8
	32.0107	3456.72			32.0107	5256.45
	32.0437	3446.24			32.0437	5242.28
	32.0767	3517.56			32.0767	5305.34
	32.1097	3500.21			32.1097	5312.63
	32.1427	3481.94			32.1427	5241.45
	32.1757	3495.55			32.1757	5158.03
	32.2087	3473.19			32.2087	5269.3
	32.2417	3467.68			32.2417	5254.79
	32.2747	3517.02			32.2747	5211.27
	32.3077	3553.45			32.3077	5305.59
	32.3407	3518.09			32.3407	5274.83
	32.3737	3423.77			32.3737	5228.65
	32.4067	3427.8			32.4067	5203.1
	32.4397	3508.23			32.4397	5158.02
	32.4727	3513.22			32.4727	5164.65
	32.5057	3473.77			32.5057	5144.92
	32.5387	3440.14			32.5387	5141.61
	32.5717	3435.76			32.5717	5125.44
	32.6047	3491.1			32.6047	5065.41
	32.6377	3501.14			32.6377	5121.78
	32.6707	3390.56			32.6707	5161.49
	32.7037	3403.41			32.7037	5130.54
	32.7367	3497.85			32.7367	5189.49
	32.7697	3456.78			32.7697	5204.33
	32.8027	3475.3			32.8027	5155.49
	32.8357	3465.91			32.8357	5086.93
	32.8687	3449.28			32.8687	5080.99
	32.9017	3507.55			32.9017	5085.67
	32.9347	3503.2			32.9347	5120.78
	32.9677	3524.99			32.9677	5078.37
	33.0007	3426.12			33.0007	4936.65
	33.0337	3507.93			33.0337	4990.08
	33.0667	3509.57			33.0667	5054.16
	33.0997	3498.86			33.0997	5062.49
	33.1327	3427.58			33.1327	5031.75
	33.1657	3441.92			33.1657	4937.94
	33.1987	3402.39			33.1987	4877.18
	33.2317	3303.07			33.2317	5009.72
	33.2647	3466.23			33.2647	5038.4
	33.2977	3440.96			33.2977	4977.21
	33.3307	3466.87			33.3307	4907.43
	33.3637	3429.55			33.3637	4926.92
	33.3967	3350.06			33.3967	4833.28
	33.4297	3421.66			33.4297	4826.87
	33.4627	3484.03			33.4627	4933.18
	33.4957	3389.85			33.4957	4909.93
	33.5287	3492.83			33.5287	4935.3
	33.5617	3409.51			33.5617	5001.09
	33.5947	3442.95			33.5947	4933.47
	33.6277	3387.51			33.6277	4970.59
	33.6607	3402.28			33.6607	4979.92
	33.6937	3485.6			33.6937	4928.26
	33.7267	3456.88			33.7267	4788.42
	33.7597	3358.14			33.7597	4886.43
	33.7927	3497.53			33.7927	4807.03
	33.8257	3342.06			33.8257	4727.1
	33.8587	3331.25			33.8587	4816.92
	33.8917	3532.67			33.8917	4867.28
	33.9247	3445.14			33.9247	4888.57
	33.9577	3517.32			33.9577	4919.82
	33.9907	3336.89			33.9907	4846.2
	34.0237	3482.83			34.0237	4925.1
	34.0567	3429.64			34.0567	4818.2
	34.0897	3490.56			34.0897	4813.41
	34.1227	3401.76			34.1227	4758.08
	34.1557	3376.47			34.1557	4857.58
	34.1887	3464.01			34.1887	4648.43
	34.2217	3420.51			34.2217	4869.61
	34.2547	3402.8			34.2547	4733.13
	34.2877	3454.68			34.2877	4735.43
	34.3207	3402.47			34.3207	4756.07
	34.3537	3404.31			34.3537	4674.65
	34.3867	3417.74			34.3867	4702.51
	34.4197	3344.22			34.4197	4704.87
	34.4527	3332.91			34.4527	4652.04
	34.4857	3299.93			34.4857	4742.33
	34.5187	3342.61			34.5187	4738.98
	34.5517	3314.56			34.5517	4637.13
	34.5847	3429.88			34.5847	4672.72
	34.6177	3492.72			34.6177	4690.43
	34.6507	3485.47			34.6507	4750.36
	34.6837	3368.78			34.6837	4678.13
	34.7167	3402.51			34.7167	4604.39
	34.7497	3425.83			34.7497	4658.63
	34.7827	3438.99			34.7827	4767.61
	34.8157	3415.53			34.8157	4742.86
	34.8487	3435.28			34.8487	4700.24
	34.8817	3394.99			34.8817	4644.19
	34.9147	3293.87			34.9147	4622.99
	34.9477	3306.21			34.9477	4599.44
	34.9807	3343.48			34.9807	4585.25
	35.0137	3279.99			35.0137	4585.12
	35.0467	3299.77			35.0467	4543.18
	35.0797	3401.8			35.0797	4593.39
	35.1127	3441.34			35.1127	4698.57
	35.1457	3426.31			35.1457	4705.85
	35.1787	3357.75			35.1787	4664.45
	35.2117	3343.16			35.2117	4592.23
	35.2447	3344.34			35.2447	4580.52
	35.2777	3308.93			35.2777	4590.57
	35.3107	3322.32			35.3107	4478.54
	35.3437	3357.73			35.3437	4548.64
	35.3767	3387.3			35.3767	4644.15
	35.4097	3400.26			35.4097	4658.94
	35.4427	3381.28			35.4427	4617.48
	35.4757	3379.6			35.4757	4556.88
	35.5087	3307.56			35.5087	4449.96
	35.5417	3333.2			35.5417	4490.41
	35.5747	3342.36			35.5747	4554.32
	35.6077	3323.37			35.6077	4554.91
	35.6407	3296.89			35.6407	4528.28
	35.6737	3316.57			35.6737	4479.29
	35.7067	3333.79			35.7067	4478.61
	35.7397	3336.14			35.7397	4540.4
	35.7727	3297.56			35.7727	4559.76
	35.8057	3374.74			35.8057	4486.22
	35.8387	3336.19			35.8387	4442.79
	35.8717	3343.64			35.8717	4628.59
	35.9047	3290.01			35.9047	4626.13
	35.9377	3332.73			35.9377	4505.67
	35.9707	3251.59			35.9707	4466.71
	36.0037	3326.14			36.0037	4496.42
	36.0367	3275.56			36.0367	4435.44
	36.0697	3293.96			36.0697	4586.31
	36.1027	3284.18			36.1027	4472.58
	36.1357	3276.08			36.1357	4461.44
	36.1687	3285.4			36.1687	4445.95
	36.2017	3403.04			36.2017	4450.27
	36.2347	3366.51			36.2347	4368.48
	36.2677	3330.78			36.2677	4361.89
	36.3007	3323.68			36.3007	4308.8
	36.3337	3367.81			36.3337	4417.57
	36.3667	3290.79			36.3667	4446.84
	36.3997	3364.26			36.3997	4512.74
	36.4327	3298.48			36.4327	4414.77
	36.4657	3335.03			36.4657	4227.71
	36.4987	3351.09			36.4987	4168.45
	36.5317	3357.56			36.5317	4336.42
	36.5647	3293.11			36.5647	4408.7
	36.5977	3243.74			36.5977	4302.5
	36.6307	3314.54			36.6307	4206.36
	36.6637	3356.41			36.6637	4360.63
	36.6967	3289.34			36.6967	4394.39
	36.7297	3297.57			36.7297	4366.74
	36.7627	3280.89			36.7627	4372.87
	36.7957	3288.56			36.7957	4289.71
	36.8287	3350.34			36.8287	4312.83
	36.8617	3284.78			36.8617	4364.86
	36.8947	3294.14			36.8947	4395.4
	36.9277	3307.42			36.9277	4356.79
	36.9607	3303.66			36.9607	4301.86
	36.9937	3284.76			36.9937	4361.13
	37.0267	3282.68			37.0267	4304.71
	37.0597	3289.07			37.0597	4250.36
	37.0927	3249.01			37.0927	4318.6
	37.1257	3282.33			37.1257	4306.13
	37.1587	3260.76			37.1587	4322.54
	37.1917	3349.47			37.1917	4300.74
	37.2247	3306.8			37.2247	4270.39
	37.2577	3275.51			37.2577	4272.91
	37.2907	3278.01			37.2907	4166.95
	37.3237	3345.04			37.3237	4165.87
	37.3567	3358.69			37.3567	4247.57
	37.3897	3252.11			37.3897	4327.39
	37.4227	3274.35			37.4227	4272.06
	37.4557	3291.34			37.4557	4232.35
	37.4887	3333.8			37.4887	4198.62
	37.5217	3377.32			37.5217	4205.99
	37.5547	3411.45			37.5547	4200.52
	37.5877	3407.67			37.5877	4193.4
	37.6207	3357.81			37.6207	4177.88
	37.6537	3312.73			37.6537	4223.23
	37.6867	3250.86			37.6867	4241.35
	37.7197	3250.35			37.7197	4208.78
	37.7527	3254.85			37.7527	4210.73
	37.7857	3244.08			37.7857	4221.51
	37.8187	3304.98			37.8187	4218.22
	37.8517	3296.02			37.8517	4123.61
	37.8847	3273.3			37.8847	4125.84
	37.9177	3325.1			37.9177	4136.23
	37.9507	3285.91			37.9507	4200.77
	37.9837	3291.96			37.9837	4218.54
	38.0167	3323.47			38.0167	4268.97
	38.0497	3381.01			38.0497	4282.96
	38.0827	3381.72			38.0827	4251.04
	38.1157	3396.8			38.1157	4342.75
	38.1487	3574.87			38.1487	4400.47
	38.1817	3833.72			38.1817	4540.81
	38.2147	4215.52			38.2147	4743.61
	38.2477	4604.65			38.2477	5146.77
	38.2807	4744.04			38.2807	5505.12
	38.3137	4649.58			38.3137	5998.89
	38.3467	4586.72			38.3467	6176.09
	38.3797	4438.17			38.3797	6608.18
	38.4127	4133.84			38.4127	6466.15
	38.4457	4012.12			38.4457	6331.46
	38.4787	3923.37			38.4787	6209.43
	38.5117	3943.39			38.5117	5946.12
	38.5447	4111.17			38.5447	5609.72
	38.5777	4273.29			38.5777	5249.18
	38.6107	4196.61			38.6107	5102.35
	38.6437	4178.61			38.6437	4610.9
	38.6767	4039.51			38.6767	4436.02
	38.7097	3822.59			38.7097	4330.27
	38.7427	3650.82			38.7427	4190.89
	38.7757	3521.82			38.7757	4189.37
	38.8087	3358.89			38.8087	4112
	38.8417	3234.13			38.8417	4050.68
	38.8747	3212.9			38.8747	4056.77
	38.9077	3179.16			38.9077	4044.26
	38.9407	3368.29			38.9407	4001.95
	38.9737	3178.72			38.9737	4143.75
	39.0067	3328.66			39.0067	3985.79
	39.0397	3249.91			39.0397	3878.62
	39.0727	3215.55			39.0727	4034.29
	39.1057	3289.24			39.1057	4031.93
	39.1387	3288.43			39.1387	3849.52
	39.1717	3244.99			39.1717	4109.29
	39.2047	3245.51			39.2047	4057.2
	39.2377	3185.48			39.2377	3914.89
	39.2707	3242.04			39.2707	4006
	39.3037	3187.02			39.3037	3957.89
	39.3367	3234.08			39.3367	3949.51
	39.3697	3267.5			39.3697	3912.62
	39.4027	3190.98			39.4027	3981.99
	39.4357	3258.66			39.4357	3907.42
	39.4687	3288.42			39.4687	3975.69
	39.5017	3294.16			39.5017	3940.39
	39.5347	3240.67			39.5347	3920.66
	39.5677	3203.62			39.5677	4031.3
	39.6007	3218.02			39.6007	3983.61
	39.6337	3241.98			39.6337	3946.65
	39.6667	3232.76			39.6667	3926.58
	39.6997	3179.95			39.6997	3927.71
	39.7327	3197.42			39.7327	3942.28
	39.7657	3223.31			39.7657	3920.49
	39.7987	3245.55			39.7987	3999.26
	39.8317	3283.14			39.8317	3880.38
	39.8647	3264.21			39.8647	3952.05
	39.8977	3262.56			39.8977	3951.07
	39.9307	3295.73			39.9307	3881.27
	39.9637	3240.26			39.9637	3899.98
	39.9967	3247.53			39.9967	3912.42
	40.0297	3208.1			40.0297	3916.89
	40.0627	3301.76			40.0627	3881.88
	40.0957	3297.75			40.0957	3814.16
	40.1287	3214.39			40.1287	3855.5
	40.1617	3174.59			40.1617	3820.5
	40.1947	3151.65			40.1947	3742.69
	40.2277	3195.13			40.2277	3773.09
	40.2607	3247.41			40.2607	3841.14
	40.2937	3219.55			40.2937	3843.68
	40.3267	3134.27			40.3267	3816.2
	40.3597	3187.88			40.3597	3787.39
	40.3927	3237.75			40.3927	3746.59
	40.4257	3194.61			40.4257	3785.81
	40.4587	3196.98			40.4587	3834.82
	40.4917	3183.34			40.4917	3863.62
	40.5247	3215.02			40.5247	3816.57
	40.5577	3214.69			40.5577	3695.48
	40.5907	3202.65			40.5907	3712.18
	40.6237	3164.95			40.6237	3839.61
	40.6567	3148.39			40.6567	3856.7
	40.6897	3188.04			40.6897	3809.3
	40.7227	3218.66			40.7227	3774.87
	40.7557	3139.03			40.7557	3813.18
	40.7887	3157.13			40.7887	3727.33
	40.8217	3151.29			40.8217	3745.21
	40.8547	3161.06			40.8547	3799.18
	40.8877	3092.8			40.8877	3779.93
	40.9207	3132.03			40.9207	3736.04
	40.9537	3154.14			40.9537	3681.54
	40.9867	3151.28			40.9867	3769.71
	41.0197	3247.67			41.0197	3709.07
	41.0527	3128.86			41.0527	3653.76
	41.0857	3147.18			41.0857	3768.27
	41.1187	3127.32			41.1187	3695.53
	41.1517	3096.16			41.1517	3740.71
	41.1847	3232.1			41.1847	3684.46
	41.2177	3176.2			41.2177	3724.59
	41.2507	3021.92			41.2507	3696.91
	41.2837	3184.47			41.2837	3695.74
	41.3167	3121.19			41.3167	3650.48
	41.3497	3131.89			41.3497	3698.94
	41.3827	3229.11			41.3827	3691.03
	41.4157	3174.89			41.4157	3671.97
	41.4487	3157.03			41.4487	3568.5
	41.4817	3178.76			41.4817	3711.01
	41.5147	3139.07			41.5147	3608.95
	41.5477	3143.23			41.5477	3569.44
	41.5807	3189.64			41.5807	3636.64
	41.6137	3093.01			41.6137	3641.36
	41.6467	3179			41.6467	3625.07
	41.6797	3131.42			41.6797	3545.45
	41.7127	3101.69			41.7127	3676.52
	41.7457	3096.28			41.7457	3554.43
	41.7787	3128.08			41.7787	3591.53
	41.8117	3110.21			41.8117	3596.52
	41.8447	3097.31			41.8447	3585.78
	41.8777	3106.54			41.8777	3617.07
	41.9107	3107.13			41.9107	3712.5
	41.9437	3055.8			41.9437	3696.18
	41.9767	3083.99			41.9767	3751.52
	42.0097	3115.84			42.0097	3701.61
	42.0427	3094.09			42.0427	3615.17
	42.0757	3063.92			42.0757	3607.54
	42.1087	3133.84			42.1087	3669.33
	42.1417	3077.81			42.1417	3737.32
	42.1747	3156.95			42.1747	3582.68
	42.2077	3204.55			42.2077	3700.94
	42.2407	3195.21			42.2407	3609.66
	42.2737	3176.19			42.2737	3604.8
	42.3067	3101.72			42.3067	3623
	42.3397	3069.09			42.3397	3631.06
	42.3727	3156.56			42.3727	3610.16
	42.4057	3196.32			42.4057	3649.08
	42.4387	3173.44			42.4387	3585.08
	42.4717	3101.46			42.4717	3529.07
	42.5047	3102.83			42.5047	3541.87
	42.5377	3161.42			42.5377	3550.94
	42.5707	3075.88			42.5707	3530.63
	42.6037	3123.48			42.6037	3529.33
	42.6367	3154.57			42.6367	3466.61
	42.6697	3174.91			42.6697	3492.27
	42.7027	3197.13			42.7027	3509.67
	42.7357	3181.8			42.7357	3471.34
	42.7687	3156.9			42.7687	3540.95
	42.8017	3137			42.8017	3549.22
	42.8347	3150.82			42.8347	3566.99
	42.8677	3122.56			42.8677	3574.83
	42.9007	3135.5			42.9007	3557.76
	42.9337	3203.43			42.9337	3577.66
	42.9667	3211.77			42.9667	3556.55
	42.9997	3181.53			42.9997	3535.91
	43.0327	3124.14			43.0327	3528.97
	43.0657	3051.78			43.0657	3561.63
	43.0987	3043.83			43.0987	3522.86
	43.1317	3137.28			43.1317	3531.17
	43.1647	3161.97			43.1647	3566.39
	43.1977	3142.85			43.1977	3520.19
	43.2307	3134.43			43.2307	3539.5
	43.2637	3133.5			43.2637	3476.44
	43.2967	3160.88			43.2967	3531.06
	43.3297	3126.4			43.3297	3529.22
	43.3627	3143.49			43.3627	3457.88
	43.3957	3104.75			43.3957	3475.53
	43.4287	3112.59			43.4287	3474.02
	43.4617	3126.28			43.4617	3438.26
	43.4947	3185.22			43.4947	3501.86
	43.5277	3178.07			43.5277	3491.2
	43.5607	3131.91			43.5607	3495.71
	43.5937	3045.92			43.5937	3345.63
	43.6267	3103.88			43.6267	3431.62
	43.6597	3103.17			43.6597	3443.58
	43.6927	3073.02			43.6927	3467.87
	43.7257	3095.13			43.7257	3478.19
	43.7587	3142.57			43.7587	3446.7
	43.7917	3082.17			43.7917	3427.79
	43.8247	3225.68			43.8247	3404.88
	43.8577	3116.48			43.8577	3499.49
	43.8907	3094.99			43.8907	3472.47
	43.9237	3075.4			43.9237	3346.06
	43.9567	3127.25			43.9567	3409.05
	43.9897	3129.17			43.9897	3496.49
	44.0227	3121.86			44.0227	3550.76
	44.0557	3180.39			44.0557	3457.14
	44.0887	3064.2			44.0887	3509.4
	44.1217	3221.59			44.1217	3421.11
	44.1547	3096.29			44.1547	3562.65
	44.1877	3142.7			44.1877	3500.74
	44.2207	3175.37			44.2207	3519.71
	44.2537	3170.19			44.2537	3497.18
	44.2867	3190.07			44.2867	3495.09
	44.3197	3139.13			44.3197	3465.44
	44.3527	3225.32			44.3527	3539.82
	44.3857	3287.98			44.3857	3562.53
	44.4187	3467.68			44.4187	3558.74
	44.4517	3768.9			44.4517	3763.46
	44.4847	4293.05			44.4847	3951.32
	44.5177	4542.1			44.5177	4456.37
	44.5507	4476			44.5507	4831.58
	44.5837	4280.68			44.5837	4965.45
	44.6167	4300.9			44.6167	5066.78
	44.6497	4299.75			44.6497	5012.16
	44.6827	3943.26			44.6827	4858.42
	44.7157	3869.66			44.7157	4751.62
	44.7487	3698.58			44.7487	4514.62
	44.7817	3766.97			44.7817	4226.3
	44.8147	3668.15			44.8147	3910.72
	44.8477	3654.37			44.8477	3791.5
	44.8807	3542.68			44.8807	3613.86
	44.9137	3408.28			44.9137	3451.17
	44.9467	3280.23			44.9467	3404.54
	44.9797	3263.09			44.9797	3314.06
	45.0127	3193.73			45.0127	3349.47
	45.0457	3138.71			45.0457	3328.21
	45.0787	3111.09			45.0787	3304.48
	45.1117	3015.29			45.1117	3288.85
	45.1447	3050.39			45.1447	3312.02
	45.1777	3049.01			45.1777	3279.56
	45.2107	3037.46			45.2107	3253.22
	45.2437	3040.4			45.2437	3213.2
	45.2767	3008.22			45.2767	3241.86
	45.3097	3017.06			45.3097	3292.89
	45.3427	3060.04			45.3427	3255.93
	45.3757	3034.38			45.3757	3177.95
	45.4087	3003.31			45.4087	3214.45
	45.4417	2969.49			45.4417	3264.58
	45.4747	2963.03			45.4747	3231.28
	45.5077	2964.73			45.5077	3230.78
	45.5407	2984.38			45.5407	3216.59
	45.5737	3049.71			45.5737	3206.28
	45.6067	3009.25			45.6067	3227.57
	45.6397	2959.12			45.6397	3180.56
	45.6727	2955.62			45.6727	3196.4
	45.7057	3040.07			45.7057	3260.2
	45.7387	3123.72			45.7387	3213.12
	45.7717	3017.51			45.7717	3239.94
	45.8047	3003.69			45.8047	3306.3
	45.8377	2983.3			45.8377	3255
	45.8707	3000.79			45.8707	3186.68
	45.9037	2978.91			45.9037	3148.81
	45.9367	2969.03			45.9367	3168.52
	45.9697	2868.17			45.9697	3229.33
	46.0027	2971.11			46.0027	3247.07
	46.0357	3012.43			46.0357	3202.06
	46.0687	3014.99			46.0687	3153.65
	46.1017	2989.63			46.1017	3137.65
	46.1347	2961.51			46.1347	3172.48
	46.1677	2976.74			46.1677	3200.12
	46.2007	3011.2			46.2007	3198.84
	46.2337	2928.82			46.2337	3189.5
	46.2667	3016.52			46.2667	3116.15
	46.2997	3030.88			46.2997	3130.62
	46.3327	2981.25			46.3327	3201.77
	46.3657	2909.75			46.3657	3163.65
	46.3987	2884.05			46.3987	3150.89
	46.4317	2904.03			46.4317	3095.61
	46.4647	2958.18			46.4647	3172.72
	46.4977	2966.72			46.4977	3088.79
	46.5307	2917.08			46.5307	3071.12
	46.5637	3010.67			46.5637	3118.81
	46.5967	2995.72			46.5967	3127.03
	46.6297	2994.61			46.6297	3137.05
	46.6627	3033.69			46.6627	3203.41
	46.6957	2967.11			46.6957	3192.17
	46.7287	3057.75			46.7287	3100.39
	46.7617	2997.21			46.7617	3111.3
	46.7947	3024.86			46.7947	3183.17
	46.8277	3010.27			46.8277	3101.72
	46.8607	3082.72			46.8607	3165.62
	46.8937	2861.08			46.8937	3107.21
	46.9267	2917.1			46.9267	3089.6
	46.9597	2985.28			46.9597	3076.02
	46.9927	2938.54			46.9927	3213.19
	47.0257	2957.57			47.0257	3157.74
	47.0587	3023.45			47.0587	3094.48
	47.0917	2952.59			47.0917	3165.42
	47.1247	3033.18			47.1247	3035.73
	47.1577	2961.42			47.1577	3029.81
	47.1907	2992.53			47.1907	2953.03
	47.2237	3036.71			47.2237	3003.53
	47.2567	2935.23			47.2567	3045.11
	47.2897	2979.44			47.2897	3019.49
	47.3227	3026.12			47.3227	3084.64
	47.3557	3036.34			47.3557	3058.15
	47.3887	2916.54			47.3887	3071.75
	47.4217	2957.73			47.4217	3001.18
	47.4547	2940.71			47.4547	2934.02
	47.4877	2940.59			47.4877	3046.37
	47.5207	2938.83			47.5207	3048.72
	47.5537	2931.78			47.5537	3016.49
	47.5867	2974.25			47.5867	2960.88
	47.6197	2925.44			47.6197	3008.64
	47.6527	2895.66			47.6527	3115.61
	47.6857	2853.22			47.6857	3015.85
	47.7187	2898.57			47.7187	2955.39
	47.7517	2913.76			47.7517	2992.11
	47.7847	2880.92			47.7847	3043
	47.8177	2966.67			47.8177	3032.57
	47.8507	2969.02			47.8507	3026.76
	47.8837	2893.65			47.8837	3013.73
	47.9167	2892.04			47.9167	2984.59
	47.9497	2906.24			47.9497	2985.52
	47.9827	2933.68			47.9827	3045.08
	48.0157	2953.2			48.0157	3051.3
	48.0487	2973.21			48.0487	3003.49
	48.0817	2980.94			48.0817	2993.2
	48.1147	2956.68			48.1147	2997.88
	48.1477	2898.44			48.1477	2944.25
	48.1807	2874.15			48.1807	2906.05
	48.2137	2949.61			48.2137	2932.97
	48.2467	3007.33			48.2467	2982.33
	48.2797	2937.92			48.2797	2997.29
	48.3127	2843.23			48.3127	2963.7
	48.3457	2892.05			48.3457	2957.28
	48.3787	2930.02			48.3787	2934.5
	48.4117	2973.43			48.4117	2993.14
	48.4447	3012.13			48.4447	2920.04
	48.4777	2918.2			48.4777	2913.99
	48.5107	2908.61			48.5107	3012.13
	48.5437	2905.2			48.5437	2938.28
	48.5767	2902.27			48.5767	2927.25
	48.6097	2878.59			48.6097	2980.02
	48.6427	2884.82			48.6427	2971.43
	48.6757	2858.16			48.6757	2954.76
	48.7087	2876.77			48.7087	2957.53
	48.7417	2971.44			48.7417	2877.36
	48.7747	2986.01			48.7747	2926.92
	48.8077	2917.88			48.8077	2925.84
	48.8407	2936.28			48.8407	2854.02
	48.8737	2841.45			48.8737	2921.74
	48.9067	2987.93			48.9067	3024.56
	48.9397	2886.48			48.9397	2792.51
	48.9727	2938.07			48.9727	2878.52
	49.0057	2989.5			49.0057	2890.08
	49.0387	2949.03			49.0387	2970.52
	49.0717	2921.91			49.0717	2853.3
	49.1047	2871.36			49.1047	2899.92
	49.1377	2927.89			49.1377	2855.78
	49.1707	2897.82			49.1707	2936.73
	49.2037	2883.49			49.2037	2858.4
	49.2367	2865.96			49.2367	2878.74
	49.2697	2902.97			49.2697	2856.39
	49.3027	3021.33			49.3027	2825.32
	49.3357	2915.82			49.3357	2942.76
	49.3687	2862.48			49.3687	2894.64
	49.4017	2916.79			49.4017	2876.99
	49.4347	2796.03			49.4347	2863.31
	49.4677	2833.8			49.4677	2947.82
	49.5007	2846.5			49.5007	2919.82
	49.5337	2963.3			49.5337	2806.12
	49.5667	2936.42			49.5667	2797.07
	49.5997	2878.79			49.5997	2809.97
	49.6327	2866.74			49.6327	2757.86
	49.6657	2831.1			49.6657	2789.27
	49.6987	2873.76			49.6987	2795.56
	49.7317	2869.56			49.7317	2867.06
	49.7647	2892			49.7647	2726.01
	49.7977	2850.4			49.7977	2789.18
	49.8307	2825.36			49.8307	2754.38
	49.8637	2950.6			49.8637	2764.62
	49.8967	2849.97			49.8967	2758.15
	49.9297	2766.61			49.9297	2828.99
	49.9627	2846.74			49.9627	2781.58
	49.9957	2813.05			49.9957	2846.97
	50.0287	2817.68			50.0287	2836.44
	50.0617	2814.59			50.0617	2797.82
	50.0947	2824.15			50.0947	2815.4
	50.1277	2928.08			50.1277	2821.22
	50.1607	2847.8			50.1607	2865.76
	50.1937	2852.72			50.1937	2845.48
	50.2267	2838.92			50.2267	2831.44
	50.2597	2893.08			50.2597	2872.73
	50.2927	2819			50.2927	2865.48
	50.3257	2843.19			50.3257	2821.65
	50.3587	2897.81			50.3587	2773.69
	50.3917	2867.84			50.3917	2781.44
	50.4247	2848.42			50.4247	2832.94
	50.4577	2897.92			50.4577	2824.13
	50.4907	2863.27			50.4907	2818.77
	50.5237	2825.89			50.5237	2864.88
	50.5567	2870.43			50.5567	2841.6
	50.5897	2893.59			50.5897	2879.41
	50.6227	2902.21			50.6227	2857.26
	50.6557	2885.12			50.6557	2813.78
	50.6887	2847.94			50.6887	2805.84
	50.7217	2840.94			50.7217	2794.51
	50.7547	2897.03			50.7547	2820.89
	50.7877	2947.56			50.7877	2805.67
	50.8207	2910.95			50.8207	2771.2
	50.8537	2854.13			50.8537	2792.9
	50.8867	2869.43			50.8867	2808.36
	50.9197	2864.33			50.9197	2762.69
	50.9527	2762.15			50.9527	2777.78
	50.9857	2794.66			50.9857	2783.86
	51.0187	2892.84			51.0187	2807.13
	51.0517	2871.13			51.0517	2801.9
	51.0847	2797.76			51.0847	2780.04
	51.1177	2831.39			51.1177	2752.87
	51.1507	2799.93			51.1507	2740.47
	51.1837	2849.88			51.1837	2738.7
	51.2167	2938.18			51.2167	2779.83
	51.2497	2892.34			51.2497	2771.64
	51.2827	2839.43			51.2827	2780.76
	51.3157	2870.01			51.3157	2733.26
	51.3487	2839.5			51.3487	2770.49
	51.3817	2846.73			51.3817	2772.12
	51.4147	2880.06			51.4147	2698.51
	51.4477	2818.2			51.4477	2698.45
	51.4807	2779.98			51.4807	2742.75
	51.5137	2842.66			51.5137	2721.07
	51.5467	2874.18			51.5467	2716.05
	51.5797	2814.83			51.5797	2760.7
	51.6127	2872.19			51.6127	2735.75
	51.6457	2882.14			51.6457	2630.06
	51.6787	2905.96			51.6787	2688.47
	51.7117	2936			51.7117	2650.07
	51.7447	2940.38			51.7447	2716.47
	51.7777	2833.23			51.7777	2706.79
	51.8107	2836.79			51.8107	2733.17
	51.8437	2977.58			51.8437	2771.93
	51.8767	2848.44			51.8767	2721.25
	51.9097	2878.38			51.9097	2710.96
	51.9427	2915.39			51.9427	2721.4
	51.9757	2890.66			51.9757	2721.3
	52.0087	3054.56			52.0087	2683.84
	52.0417	2816.7			52.0417	2711.31
	52.0747	2798.42			52.0747	2661
	52.1077	2829.66			52.1077	2693.71
	52.1407	2845.2			52.1407	2680.09
	52.1737	2836.66			52.1737	2732.04
	52.2067	2952.11			52.2067	2684.25
	52.2397	2892.02			52.2397	2636.04
	52.2727	2810.61			52.2727	2742.75
	52.3057	2848.83			52.3057	2633.24
	52.3387	2824.52			52.3387	2711.73
	52.3717	2857.76			52.3717	2668.13
	52.4047	2831.87			52.4047	2759.18
	52.4377	2845.16			52.4377	2778.53
	52.4707	2845.72			52.4707	2716.74
	52.5037	2853.88			52.5037	2631.51
	52.5367	2860.77			52.5367	2741.16
	52.5697	2862			52.5697	2685.18
	52.6027	2955.15			52.6027	2615.68
	52.6357	2881.54			52.6357	2731.31
	52.6687	2899.63			52.6687	2675.84
	52.7017	2824.78			52.7017	2776.87
	52.7347	2821.93			52.7347	2714.93
	52.7677	2827.64			52.7677	2718.43
	52.8007	2782.67			52.8007	2655.69
	52.8337	2860.06			52.8337	2605.59
	52.8667	2817.41			52.8667	2610.67
	52.8997	2823.2			52.8997	2628.35
	52.9327	2908.19			52.9327	2607.01
	52.9657	2898.11			52.9657	2676.67
	52.9987	2861.26			52.9987	2652.28
	53.0317	2834.63			53.0317	2648.77
	53.0647	2787.62			53.0647	2615.88
	53.0977	2785.47			53.0977	2595.83
	53.1307	2819.73			53.1307	2679.56
	53.1637	2854.53			53.1637	2722.86
	53.1967	2908.96			53.1967	2675.99
	53.2297	2895.46			53.2297	2639.51
	53.2627	2851.9			53.2627	2621.74
	53.2957	2832.86			53.2957	2622.72
	53.3287	2841.58			53.3287	2626.39
	53.3617	2902.45			53.3617	2684.14
	53.3947	2854.25			53.3947	2717.12
	53.4277	2786.76			53.4277	2644.15
	53.4607	2850.14			53.4607	2571.43
	53.4937	2882.43			53.4937	2560.52
	53.5267	2852.65			53.5267	2628.66
	53.5597	2818.87			53.5597	2623.29
	53.5927	2850.35			53.5927	2606.79
	53.6257	2869.18			53.6257	2580.95
	53.6587	2855.92			53.6587	2549.62
	53.6917	2856.06			53.6917	2617.32
	53.7247	2859.24			53.7247	2621.85
	53.7577	2870.23			53.7577	2615.31
	53.7907	2824.8			53.7907	2611.45
	53.8237	2806.56			53.8237	2648.2
	53.8567	2874.6			53.8567	2603.61
	53.8897	2909.11			53.8897	2666.61
	53.9227	2921.51			53.9227	2578.52
	53.9557	2931.15			53.9557	2607.87
	53.9887	2850.19			53.9887	2608.63
	54.0217	2775.3			54.0217	2623.33
	54.0547	2844.75			54.0547	2654.86
	54.0877	2810.42			54.0877	2610.87
	54.1207	2818.54			54.1207	2530.8
	54.1537	2804.13			54.1537	2581.23
	54.1867	2856.13			54.1867	2619.59
	54.2197	2883.16			54.2197	2574.28
	54.2527	2782.01			54.2527	2535.95
	54.2857	2856.38			54.2857	2564.18
	54.3187	2887.93			54.3187	2662.95
	54.3517	2853.27			54.3517	2569.96
	54.3847	2955.84			54.3847	2657.35
	54.4177	2779.28			54.4177	2544.95
	54.4507	2820.93			54.4507	2601.32
	54.4837	2830.23			54.4837	2627.48
	54.5167	2742.79			54.5167	2608.92
	54.5497	2867.59			54.5497	2524.98
	54.5827	2810.99			54.5827	2571.73
	54.6157	2897.88			54.6157	2571.2
	54.6487	2907.86			54.6487	2543.67
	54.6817	2812.61			54.6817	2571.18
	54.7147	2851.31			54.7147	2567.05
	54.7477	2788.53			54.7477	2549.07
	54.7807	2917.83			54.7807	2601.26
	54.8137	2814.42			54.8137	2538.08
	54.8467	2837.76			54.8467	2577.55
	54.8797	2864.33			54.8797	2543.17
	54.9127	2836.92			54.9127	2569.63
	54.9457	2867.02			54.9457	2553.38
	54.9787	2799.8			54.9787	2531.24
	55.0117	2923.51			55.0117	2617.55
	55.0447	2917.13			55.0447	2546.27
	55.0777	2901.96			55.0777	2521.79
	55.1107	2875.73			55.1107	2527.89
	55.1437	2789.57			55.1437	2626.59
	55.1767	2807.4			55.1767	2578.6
	55.2097	2863.49			55.2097	2513.52
	55.2427	2889.13			55.2427	2582.01
	55.2757	2806.49			55.2757	2553.12
	55.3087	2889.17			55.3087	2608.79
	55.3417	2839.22			55.3417	2589.95
	55.3747	2816.74			55.3747	2564.12
	55.4077	2853.28			55.4077	2602.42
	55.4407	2832.87			55.4407	2561.26
	55.4737	2809.63			55.4737	2498.95
	55.5067	2877.64			55.5067	2541.85
	55.5397	2856.98			55.5397	2535.69
	55.5727	2838.9			55.5727	2548.26
	55.6057	2832.14			55.6057	2521.64
	55.6387	2879.42			55.6387	2529.62
	55.6717	2895.21			55.6717	2543.71
	55.7047	2931.58			55.7047	2575.6
	55.7377	2945.82			55.7377	2562.57
	55.7707	2911.2			55.7707	2493.69
	55.8037	2891.57			55.8037	2504.38
	55.8367	2848.25			55.8367	2498.25
	55.8697	2844.57			55.8697	2515.4
	55.9027	2898.28			55.9027	2555.85
	55.9357	2907.72			55.9357	2521.86
	55.9687	2859.34			55.9687	2539.3
	56.0017	2829.61			56.0017	2584.86
	56.0347	2856.47			56.0347	2590.22
	56.0677	2878.79			56.0677	2560.2
	56.1007	2859.67			56.1007	2504.23
	56.1337	2814.64			56.1337	2478.89
	56.1667	2830.94			56.1667	2472.64
	56.1997	2882.63			56.1997	2497.75
	56.2327	2858.58			56.2327	2523.51
	56.2657	2862.57			56.2657	2551.06
	56.2987	2856.49			56.2987	2505.65
	56.3317	2880.53			56.3317	2463.28
	56.3647	2884.19			56.3647	2512.16
	56.3977	2861.48			56.3977	2547.92
	56.4307	2877.19			56.4307	2545.19
	56.4637	2892.8			56.4637	2552.51
	56.4967	2871.38			56.4967	2534.04
	56.5297	2824.06			56.5297	2515.99
	56.5627	2805.15			56.5627	2509.12
	56.5957	2863.33			56.5957	2505.41
	56.6287	2909.77			56.6287	2475.58
	56.6617	2896.3			56.6617	2503.46
	56.6947	2910.38			56.6947	2461.1
	56.7277	2882.21			56.7277	2500.39
	56.7607	2789.18			56.7607	2538.54
	56.7937	2810.04			56.7937	2441.64
	56.8267	2923.37			56.8267	2432.29
	56.8597	2971.02			56.8597	2487.44
	56.8927	2872.88			56.8927	2504.33
	56.9257	2880.02			56.9257	2517.14
	56.9587	2884.67			56.9587	2545.65
	56.9917	2861.1			56.9917	2576.93
	57.0247	2921.12			57.0247	2592.4
	57.0577	2890.16			57.0577	2473.86
	57.0907	2954.27			57.0907	2604.92
	57.1237	2994.24			57.1237	2498.31
	57.1567	2922.39			57.1567	2507.28
	57.1897	2860.55			57.1897	2481.28
	57.2227	2903.99			57.2227	2552.52
	57.2557	2926.71			57.2557	2558.95
	57.2887	2989.37			57.2887	2522.79
	57.3217	2959.26			57.3217	2498.7
	57.3547	2891.55			57.3547	2519.73
	57.3877	2965.74			57.3877	2525.36
	57.4207	2889.69			57.4207	2499.44
	57.4537	2892.11			57.4537	2497.66
	57.4867	2948.72			57.4867	2523.91
	57.5197	2960.32			57.5197	2499.44
	57.5527	2936.54			57.5527	2439.28
	57.5857	2872.74			57.5857	2507.07
	57.6187	2917.28			57.6187	2505.69
	57.6517	3028.93			57.6517	2569.64
	57.6847	2974.12			57.6847	2574.44
	57.7177	2979.07			57.7177	2539.91
	57.7507	2943.32			57.7507	2558.16
	57.7837	2884.33			57.7837	2490.85
	57.8167	2895.71			57.8167	2547.91
	57.8497	2975.93			57.8497	2511.76
	57.8827	3107.32			57.8827	2532.24
	57.9157	3143.27			57.9157	2540.67
	57.9487	3366.74			57.9487	2590.4
	57.9817	3557.95			57.9817	2655.22
	58.0147	3502.8			58.0147	2722.02
	58.0477	3282.21			58.0477	2765.71
	58.0807	3145.64			58.0807	2643.14
	58.1137	3012.32			58.1137	2608.35
	58.1467	2990.59			58.1467	2614.83
	58.1797	2972.27			58.1797	2634.55
	58.2127	3039.75			58.2127	2579.09
	58.2457	3004.02			58.2457	2560.22
	58.2787	2939.45			58.2787	2541.46
	58.3117	2955.39			58.3117	2516.03
	58.3447	3022.44			58.3447	2487.69
	58.3777	3030.79			58.3777	2463.01
	58.4107	2978.22			58.4107	2494.71
	58.4437	2981.07			58.4437	2499.76
	58.4767	2919.85			58.4767	2448.65
	58.5097	2894.2			58.5097	2442.34
	58.5427	2970.7			58.5427	2459.25
	58.5757	3023.97			58.5757	2499.9
	58.6087	3000.48			58.6087	2534.54
	58.6417	2959.25			58.6417	2498.08
	58.6747	2951.28			58.6747	2469.42
	58.7077	2896.76			58.7077	2477.82
	58.7407	2904.12			58.7407	2513.8
	58.7737	2962.63			58.7737	2518.11
	58.8067	2938.26			58.8067	2503.31
	58.8397	2887.35			58.8397	2485.59
	58.8727	2935.83			58.8727	2439.7
	58.9057	2964.85			58.9057	2468.87
	58.9387	2983.84			58.9387	2448.51
	58.9717	2951.55			58.9717	2483.29
	59.0047	2949.65			59.0047	2449.94
	59.0377	2996.32			59.0377	2468.79
	59.0707	2936.9			59.0707	2462.95
	59.1037	2989.69			59.1037	2456.1
	59.1367	2947.4			59.1367	2401.64
	59.1697	2967.71			59.1697	2504.38
	59.2027	3022.96			59.2027	2451.42
	59.2357	3025.63			59.2357	2451.24
	59.2687	2886.15			59.2687	2490.06
	59.3017	2924.83			59.3017	2392.65
	59.3347	2925.7			59.3347	2436.9
	59.3677	2903.99			59.3677	2483.94
	59.4007	2926.67			59.4007	2390.88
	59.4337	2928.82			59.4337	2428.4
	59.4667	2957.85			59.4667	2436.08
	59.4997	2991.97			59.4997	2459.87
	59.5327	2893.47			59.5327	2402.19
	59.5657	2876.97			59.5657	2391.66
	59.5987	2904.79			59.5987	2580.18
	59.6317	2926.77			59.6317	2473.43
	59.6647	2971.36			59.6647	2430.08
	59.6977	2954.97			59.6977	2417.08
	59.7307	2832.52			59.7307	2447.16
	59.7637	2992.05			59.7637	2485.83
	59.7967	2956.9			59.7967	2347.49
	59.8297	2950.06			59.8297	2372.02
	59.8627	3003.38			59.8627	2387.41
	59.8957	2966.92			59.8957	2363.48
	59.9287	3002.6			59.9287	2418.28
	59.9617	3042.02			59.9617	2468.63
	59.9947	2935.2			59.9947	2402.39
	60.0277	2890.99			60.0277	2435.46
	60.0607	3027.63			60.0607	2442.72
	60.0937	2930.3			60.0937	2465.36
	60.1267	3017.38			60.1267	2413.3
	60.1597	2885.67			60.1597	2427.26
	60.1927	2887.41			60.1927	2411.19
	60.2257	2927.53			60.2257	2448.95
	60.2587	3051.15			60.2587	2349.71
	60.2917	2984.99			60.2917	2413.91
	60.3247	2966			60.3247	2491.25
	60.3577	3017.13			60.3577	2422.79
	60.3907	2948.23			60.3907	2455.5
	60.4237	2972.41			60.4237	2460.04
	60.4567	2930.45			60.4567	2389.08
	60.4897	2961.64			60.4897	2423.45
	60.5227	3000.8			60.5227	2394.21
	60.5557	2973.57			60.5557	2377.32
	60.5887	3053.06			60.5887	2470.99
	60.6217	2994.02			60.6217	2442.8
	60.6547	2922.54			60.6547	2421.21
	60.6877	2962.12			60.6877	2472.19
	60.7207	3038.8			60.7207	2465.06
	60.7537	3064.35			60.7537	2397.17
	60.7867	3002.45			60.7867	2510.84
	60.8197	2909.17			60.8197	2568.21
	60.8527	2942.84			60.8527	2504.69
	60.8857	2953			60.8857	2427.89
	60.9187	2966.79			60.9187	2409.87
	60.9517	3066.13			60.9517	2386.23
	60.9847	2997.54			60.9847	2395.58
	61.0177	2956.78			61.0177	2431.64
	61.0507	2992.27			61.0507	2456.28
	61.0837	2986.69			61.0837	2415.1
	61.1167	2991.51			61.1167	2410.7
	61.1497	2983.08			61.1497	2403.08
	61.1827	2986.07			61.1827	2388.86
	61.2157	2972.2			61.2157	2434.97
	61.2487	2985.92			61.2487	2402.78
	61.2817	3017.98			61.2817	2377.98
	61.3147	2954.96			61.3147	2414.54
	61.3477	2981.36			61.3477	2422.61
	61.3807	3045.09			61.3807	2429.19
	61.4137	2984			61.4137	2469.18
	61.4467	3021.4			61.4467	2437.14
	61.4797	3045.47			61.4797	2360.17
	61.5127	2981.93			61.5127	2398.58
	61.5457	2948.72			61.5457	2469.53
	61.5787	2933.03			61.5787	2446.56
	61.6117	3043.65			61.6117	2434.88
	61.6447	3062.17			61.6447	2442.71
	61.6777	2965.29			61.6777	2473.61
	61.7107	2913.73			61.7107	2433.38
	61.7437	3003.93			61.7437	2408.09
	61.7767	3018.26			61.7767	2511.29
	61.8097	2976.41			61.8097	2429.26
	61.8427	3057.63			61.8427	2375.14
	61.8757	3025.18			61.8757	2378.89
	61.9087	2987.4			61.9087	2428.64
	61.9417	3101.71			61.9417	2396.33
	61.9747	3122.84			61.9747	2430.02
	62.0077	2995.5			62.0077	2463.67
	62.0407	3004.08			62.0407	2462.53
	62.0737	3020.18			62.0737	2481.7
	62.1067	3076.46			62.1067	2409.16
	62.1397	3038.54			62.1397	2463.11
	62.1727	3044.01			62.1727	2395.61
	62.2057	3114.91			62.2057	2429.52
	62.2387	3050.89			62.2387	2433.4
	62.2717	3132.07			62.2717	2390.67
	62.3047	3133			62.3047	2438.31
	62.3377	3132.4			62.3377	2481.84
	62.3707	3118.44			62.3707	2433.81
	62.4037	3136.53			62.4037	2505.24
	62.4367	3302.09			62.4367	2520.95
	62.4697	3340.6			62.4697	2596.33
	62.5027	3497.34			62.5027	2586.42
	62.5357	3481.71			62.5357	2590.42
	62.5687	3476.24			62.5687	2588.63
	62.6017	3522.96			62.6017	2591.15
	62.6347	3470.41			62.6347	2643.18
	62.6677	3466.91			62.6677	2681.47
	62.7007	3467			62.7007	2585.57
	62.7337	3578.08			62.7337	2557.17
	62.7667	3428.19			62.7667	2629.3
	62.7997	3540.54			62.7997	2608.18
	62.8327	3538.18			62.8327	2639.04
	62.8657	3449.36			62.8657	2655.71
	62.8987	3543.6			62.8987	2623.54
	62.9317	3603.57			62.9317	2599.65
	62.9647	3556.79			62.9647	2636.53
	62.9977	3537.49			62.9977	2671.6
	63.0307	3463.17			63.0307	2649.38
	63.0637	3507.55			63.0637	2608.89
	63.0967	3589.46			63.0967	2622.56
	63.1297	3551.78			63.1297	2605.96
	63.1627	3510			63.1627	2645.56
	63.1957	3442.22			63.1957	2651.11
	63.2287	3520.75			63.2287	2659
	63.2617	3640.5			63.2617	2633.07
	63.2947	3584.05			63.2947	2625.34
	63.3277	3604.78			63.3277	2660.99
	63.3607	3600.39			63.3607	2640.58
	63.3937	3543.76			63.3937	2575.13
	63.4267	3441.37			63.4267	2573.21
	63.4597	3475.02			63.4597	2627.38
	63.4927	3582.4			63.4927	2649.04
	63.5257	3575.11			63.5257	2682.68
	63.5587	3569.76			63.5587	2670.61
	63.5917	3594.6			63.5917	2626.26
	63.6247	3627.46			63.6247	2590.62
	63.6577	3623.2			63.6577	2597.83
	63.6907	3621.97			63.6907	2624.05
	63.7237	3656.24			63.7237	2620.56
	63.7567	3686.38			63.7567	2663.55
	63.7897	3703.52			63.7897	2688.43
	63.8227	3728.46			63.8227	2637.11
	63.8557	3730.85			63.8557	2631.62
	63.8887	3733.91			63.8887	2682.05
	63.9217	3767.33			63.9217	2715.02
	63.9547	3779.15			63.9547	2727.79
	63.9877	3828.14			63.9877	2705.74
	64.0207	3844.69			64.0207	2713.53
	64.0537	3858.8			64.0537	2802.82
	64.0867	3897.93			64.0867	2820.43
	64.1197	3899.94			64.1197	2830.41
	64.1527	3985.69			64.1527	2802.11
	64.1857	4093.74			64.1857	2810
	64.2187	4051.07			64.2187	2830.72
	64.2517	4111.59			64.2517	2925.28
	64.2847	4206.63			64.2847	2959.79
	64.3177	4270.27			64.3177	2970.85
	64.3507	4512.58			64.3507	2999.93
	64.3837	4575.53			64.3837	3023.94
	64.4167	4786.62			64.4167	3076.64
	64.4497	5059.37			64.4497	3136.06
	64.4827	5460.64			64.4827	3243.99
	64.5157	6184.09			64.5157	3498.15
	64.5487	6956.53			64.5487	3622.19
	64.5817	7966.7			64.5817	3963.1
	64.6147	8981.7			64.6147	4362.05
	64.6477	9999.81			64.6477	4775.97
	64.6807	11126			64.6807	5267.8
	64.7137	13089.9			64.7137	5965.14
	64.7467	17380.5			64.7467	6806.51
	64.7797	25681.5			64.7797	8633.31
	64.8127	46948.6			64.8127	12282.3
	64.8457	95655			64.8457	21465.9
	64.8787	169198			64.8787	39810
	64.9117	202881			64.9117	62959.1
	64.9447	152091			64.9447	74494.7
	64.9777	87998.5			64.9777	68827.3
	65.0107	65611.1			65.0107	56908.9
	65.0437	82982.9			65.0437	48330.4
	65.0767	107595			65.0767	47115.2
	65.1097	98993.2			65.1097	48463.1
	65.1427	61358.1			65.1427	44412.5
	65.1757	33011.2			65.1757	35530.6
	65.2087	19435.6			65.2087	26275.9
	65.2417	13565.5			65.2417	18706
	65.2747	10452.8			65.2747	12667.1
	65.3077	8717.28			65.3077	9063.08
	65.3407	7480.26			65.3407	6804.29
	65.3737	6461.88			65.3737	5452.45
	65.4067	5890.15			65.4067	4589.39
	65.4397	5436.63			65.4397	4095.33
	65.4727	5150.1			65.4727	3661.18
	65.5057	4845.12			65.5057	3417.96
	65.5387	4663.83			65.5387	3309.92
	65.5717	4526.82			65.5717	3164
	65.6047	4414.03			65.6047	3127.74
	65.6377	4307.96			65.6377	3025.36
	65.6707	4176.35			65.6707	2934.96
	65.7037	4174.53			65.7037	2915.6
	65.7367	4101.59			65.7367	2826.75
	65.7697	3983.49			65.7697	2798.86
	65.8027	3982.08			65.8027	2750.38
	65.8357	3910.27			65.8357	2650.66
	65.8687	3881.56			65.8687	2694.7
	65.9017	3776.33			65.9017	2664.89
	65.9347	3725.32			65.9347	2661.23
	65.9677	3724.7			65.9677	2616.62
	66.0007	3715.72			66.0007	2605.27
	66.0337	3689.77			66.0337	2571.95
	66.0667	3700.86			66.0667	2591.73
	66.0997	3639.92			66.0997	2609.2
	66.1327	3614.22			66.1327	2561.63
	66.1657	3538.47			66.1657	2565.79
	66.1987	3493.69			66.1987	2577.66
	66.2317	3509.16			66.2317	2535.81
	66.2647	3508.68			66.2647	2486.22
	66.2977	3489.55			66.2977	2514.82
	66.3307	3475.11			66.3307	2506.25
	66.3637	3468.55			66.3637	2444.66
	66.3967	3420.6			66.3967	2416.86
	66.4297	3406.58			66.4297	2433.58
	66.4627	3423.42			66.4627	2452.92
	66.4957	3385.95			66.4957	2400.65
	66.5287	3332.39			66.5287	2395.08
	66.5617	3307.22			66.5617	2427.83
	66.5947	3365.82			66.5947	2387
	66.6277	3438.83			66.6277	2377.2
	66.6607	3429.77			66.6607	2420.26
	66.6937	3398.48			66.6937	2419.34
	66.7267	3360.23			66.7267	2429.23
	66.7597	3354.92			66.7597	2397.69
	66.7927	3337			66.7927	2355.12
	66.8257	3332.73			66.8257	2359.31
	66.8587	3310.07			66.8587	2367.01
	66.8917	3292.92			66.8917	2357.31
	66.9247	3238.89			66.9247	2307.1
	66.9577	3206.79			66.9577	2301.14
	66.9907	3261.78			66.9907	2356.39
	67.0237	3299.76			67.0237	2319.47
	67.0567	3247.84			67.0567	2333.83
	67.0897	3217.37			67.0897	2343.97
	67.1227	3249.74			67.1227	2359.31
	67.1557	3262.49			67.1557	2314.65
	67.1887	3169.73			67.1887	2302.43
	67.2217	3216.79			67.2217	2298.17
	67.2547	3238.71			67.2547	2323.51
	67.2877	3160.36			67.2877	2301.26
	67.3207	3221.78			67.3207	2277.02
	67.3537	3245.05			67.3537	2283.41
	67.3867	3135.48			67.3867	2297.13
	67.4197	3155.57			67.4197	2250.86
	67.4527	3229.4			67.4527	2294.12
	67.4857	3236.59			67.4857	2283.04
	67.5187	3272.94			67.5187	2286.31
	67.5517	3286.13			67.5517	2286.2
	67.5847	3220.04			67.5847	2288.05
	67.6177	3157.65			67.6177	2263.29
	67.6507	3193.99			67.6507	2321.26
	67.6837	3191.02			67.6837	2277.93
	67.7167	3152.79			67.7167	2300.92
	67.7497	3077.54			67.7497	2237.94
	67.7827	3180.93			67.7827	2271.41
	67.8157	3161.52			67.8157	2250.97
	67.8487	3144.21			67.8487	2167.81
	67.8817	3164.08			67.8817	2187.52
	67.9147	3010.55			67.9147	2204.62
	67.9477	3107.17			67.9477	2239.4
	67.9807	3155.26			67.9807	2245.24
	68.0137	3098.53			68.0137	2281.61
	68.0467	3036.1			68.0467	2204.6
	68.0797	3165.69			68.0797	2143.05
	68.1127	3138.19			68.1127	2171.09
	68.1457	3146.57			68.1457	2196.3
	68.1787	3091.61			68.1787	2182.71
	68.2117	3113.34			68.2117	2258.51
	68.2447	3032.05			68.2447	2236.08
	68.2777	3070.23			68.2777	2215.41
	68.3107	3175.73			68.3107	2224.53
	68.3437	3159.64			68.3437	2245.3
	68.3767	3156.36			68.3767	2182.3
	68.4097	3131.01			68.4097	2216.39
	68.4427	3103.57			68.4427	2236.59
	68.4757	3168.64			68.4757	2254.31
	68.5087	3148.26			68.5087	2240.75
	68.5417	3080.53			68.5417	2247.21
	68.5747	3040.12			68.5747	2254.3
	68.6077	3111.06			68.6077	2231.96
	68.6407	3165.76			68.6407	2222.91
	68.6737	3088.25			68.6737	2237.4
	68.7067	3075.02			68.7067	2257.71
	68.7397	3158.01			68.7397	2234.83
	68.7727	3146.82			68.7727	2272.63
	68.8057	3132.06			68.8057	2299.83
	68.8387	3202.23			68.8387	2312.7
	68.8717	3212.77			68.8717	2364.04
	68.9047	3182.9			68.9047	2323.03
	68.9377	3213.25			68.9377	2334.61
	68.9707	3181.1			68.9707	2338.71
	69.0037	3191.96			69.0037	2292.36
	69.0367	3248.2			69.0367	2284.54
	69.0697	3181.1			69.0697	2268.65
	69.1027	3148.95			69.1027	2269.64
	69.1357	3183.64			69.1357	2229.28
	69.1687	3157.66			69.1687	2217.43
	69.2017	3109.04			69.2017	2235.23
	69.2347	3096.92			69.2347	2215.7
	69.2677	3053.99			69.2677	2222.51
	69.3007	3108.26			69.3007	2270.02
	69.3337	3192.47			69.3337	2285.86
	69.3667	3082.68			69.3667	2318.31
	69.3997	2980.16			69.3997	2302.83
	69.4327	3026.16			69.4327	2253.16
	69.4657	2989.62			69.4657	2217.76
	69.4987	3025.64			69.4987	2183.73
	69.5317	3030.76			69.5317	2107.89
	69.5647	3027.93			69.5647	2241.45
	69.5977	3024.98			69.5977	2166.17
	69.6307	2900.19			69.6307	2144.61
	69.6637	2976.69			69.6637	2120.3
	69.6967	3001.74			69.6967	2074.9
	69.7297	2965.01			69.7297	2120.16
	69.7627	3008.48			69.7627	2143.74
	69.7957	3020.93			69.7957	2106.84
	69.8287	2960.99			69.8287	2124.03
	69.8617	2894.95			69.8617	2108.4
	69.8947	2936.5			69.8947	2031.46
	69.9277	2966.84			69.9277	2069.06
	69.9607	2987.92			69.9607	2096.32
	69.9937	2953.06			69.9937	2106.07
	70.0267	2914.37			70.0267	2095.83
	70.0597	2934.7			70.0597	2029.26
	70.0927	2909.83			70.0927	2026.16
	70.1257	2921.4			70.1257	2137.33
	70.1587	2930.12			70.1587	2112.08
	70.1917	2975.43			70.1917	2057.77
	70.2247	2958.83			70.2247	1999.45
	70.2577	3001.54			70.2577	2054.6
	70.2907	2928.48			70.2907	2094.72
	70.3237	2909.36			70.3237	2062.73
	70.3567	3009.7			70.3567	2055.65
	70.3897	2936.55			70.3897	2112.96
	70.4227	2940.54			70.4227	2062.06
	70.4557	2861.92			70.4557	2035.06
	70.4887	2889.04			70.4887	1970.56
	70.5217	2811.45			70.5217	2059.42
	70.5547	2907.41			70.5547	2047.21
	70.5877	2933.2			70.5877	2004.9
	70.6207	2943.67			70.6207	1998.14
	70.6537	2933.04			70.6537	2012.71
	70.6867	2928.47			70.6867	2060.85
	70.7197	2998.48			70.7197	1993.09
	70.7527	2947.68			70.7527	2023.38
	70.7857	2963.55			70.7857	2040.6
	70.8187	2973.37			70.8187	2078.23
	70.8517	2942.86			70.8517	2067.35
	70.8847	2901.83			70.8847	2051.51
	70.9177	2923.64			70.9177	2027.14
[truncated: 274 more rows]

## Sheet: Figure 2e
	Figure 2. XRD patterns of current collectors before and after contact with LPSCl. XRD patterns of current collectors of (a) Cu, (b) SS, (c) Ni, (d) Al, (e) Al/C, (f) Li and (g) Cu/Li before and after direct contact with LPSCl electrolyte for 24 h.
Al/C before contact LPSCl	Pos. [°_x0001_&	Intensity [Counts]		Al/C after contact LPSCl (24 hours)	Pos. [°_x0001_l	Intensity [Counts]
	5.0167	2018			5.0167	19812.6
	5.0497	2022.94			5.0497	19852.2
	5.0827	2014.23			5.0827	20011
	5.1157	2051.52			5.1157	19094.7
	5.1487	2079.58			5.1487	19676.2
	5.1817	2076.32			5.1817	18973.5
	5.2147	2034.41			5.2147	19467.5
	5.2477	2058.35			5.2477	19331.9
	5.2807	2075.38			5.2807	19000.4
	5.3137	2091.18			5.3137	18803.5
	5.3467	1996.03			5.3467	18656.9
	5.3797	2055.18			5.3797	19153.9
	5.4127	2036.46			5.4127	19263.8
	5.4457	2077.8			5.4457	18683.6
	5.4787	2057.37			5.4787	18382.3
	5.5117	1999.95			5.5117	18555.9
	5.5447	2053.41			5.5447	18391.8
	5.5777	2022.11			5.5777	17494.7
	5.6107	2080.06			5.6107	18025.5
	5.6437	2086.56			5.6437	18224.3
	5.6767	2156.72			5.6767	18275.7
	5.7097	2118.1			5.7097	17735.1
	5.7427	2056.02			5.7427	17538.6
	5.7757	2092.77			5.7757	17462.6
	5.8087	2091.01			5.8087	17447.5
	5.8417	2154.18			5.8417	17206.5
	5.8747	2118.18			5.8747	17647.4
	5.9077	2051.73			5.9077	17808
	5.9407	2060.84			5.9407	17342.4
	5.9737	2094.63			5.9737	17089.4
	6.0067	2153.18			6.0067	16963.6
	6.0397	2193.55			6.0397	16797.3
	6.0727	2134.91			6.0727	17125.6
	6.1057	2112.73			6.1057	17404.1
	6.1387	2125.58			6.1387	17613.9
	6.1717	2158.68			6.1717	17571.6
	6.2047	2195.17			6.2047	17545.8
	6.2377	2232.87			6.2377	17063.4
	6.2707	2250.13			6.2707	16914.3
	6.3037	2181.18			6.3037	16890
	6.3367	2166.99			6.3367	16754.2
	6.3697	2178.77			6.3697	17391.6
	6.4027	2170.2			6.4027	17497.1
	6.4357	2248.46			6.4357	17008.8
	6.4687	2296.13			6.4687	17064.4
	6.5017	2280.69			6.5017	17275.9
	6.5347	2288.81			6.5347	17059.4
	6.5677	2313.68			6.5677	16956.9
	6.6007	2311.78			6.6007	17212.3
	6.6337	2286.49			6.6337	16962.5
	6.6667	2303.74			6.6667	16748.4
	6.6997	2355.38			6.6997	16896
	6.7327	2362.76			6.7327	16811.7
	6.7657	2374.52			6.7657	17026.6
	6.7987	2361.43			6.7987	17291.3
	6.8317	2397.24			6.8317	17227.9
	6.8647	2393.75			6.8647	17016.2
	6.8977	2500.63			6.8977	17594.2
	6.9307	2539.79			6.9307	17467.6
	6.9637	2490.05			6.9637	17647.1
	6.9967	2492.96			6.9967	17735.1
	7.0297	2477.66			7.0297	17973.9
	7.0627	2484.16			7.0627	17987
	7.0957	2489.46			7.0957	18119.6
	7.1287	2593.76			7.1287	17994.5
	7.1617	2571.33			7.1617	17699.9
	7.1947	2481.98			7.1947	17467.3
	7.2277	2634.88			7.2277	17956.4
	7.2607	2669.91			7.2607	17593
	7.2937	2647.3			7.2937	17338.5
	7.3267	2618.43			7.3267	17180.4
	7.3597	2601.24			7.3597	17945.2
	7.3927	2687.68			7.3927	17955.1
	7.4257	2660.71			7.4257	17889.5
	7.4587	2742.1			7.4587	17686.7
	7.4917	2754.32			7.4917	17471.6
	7.5247	2688.37			7.5247	17730
	7.5577	2723.99			7.5577	17569.5
	7.5907	2796.32			7.5907	18024.2
	7.6237	2748.13			7.6237	18027.2
	7.6567	2850.82			7.6567	18073.5
	7.6897	2913.49			7.6897	17637.8
	7.7227	2874.54			7.7227	17805.4
	7.7557	2860.64			7.7557	18098.4
	7.7887	2857.19			7.7887	18057.8
	7.8217	2872.73			7.8217	17533.9
	7.8547	2909.6			7.8547	18484.9
	7.8877	2805.89			7.8877	18020.8
	7.9207	2885.41			7.9207	17859.6
	7.9537	2995.86			7.9537	18320.5
	7.9867	2959.99			7.9867	17901.6
	8.0197	2961.35			8.0197	17954.6
	8.0527	3004.85			8.0527	18234.8
	8.0857	3085.54			8.0857	18844.5
	8.1187	3053.11			8.1187	17949.1
	8.1517	3118.7			8.1517	18325.4
	8.1847	3093.97			8.1847	18613.1
	8.2177	3117.59			8.2177	18830.6
	8.2507	3123.43			8.2507	18692.4
	8.2837	3189.36			8.2837	18346.4
	8.3167	3227.45			8.3167	18923.5
	8.3497	3217.81			8.3497	18759.3
	8.3827	3213.42			8.3827	18641.9
	8.4157	3182.6			8.4157	18768.6
	8.4487	3189.56			8.4487	18914
	8.4817	3260.88			8.4817	18813
	8.5147	3327.96			8.5147	18694.1
	8.5477	3240.85			8.5477	18796.7
	8.5807	3320.08			8.5807	18751.8
	8.6137	3306.32			8.6137	18804.4
	8.6467	3309.72			8.6467	18594.5
	8.6797	3377.84			8.6797	18475
	8.7127	3435.38			8.7127	18902.4
	8.7457	3411.72			8.7457	18993.9
	8.7787	3413.11			8.7787	18911.9
	8.8117	3483.87			8.8117	19160
	8.8447	3527.67			8.8447	19076.3
	8.8777	3501.06			8.8777	18951.2
	8.9107	3548.3			8.9107	18794.4
	8.9437	3569.01			8.9437	19389.6
	8.9767	3575.23			8.9767	19764.3
	9.0097	3623.78			9.0097	19294.3
	9.0427	3623.88			9.0427	19107.1
	9.0757	3632.76			9.0757	19200.7
	9.1087	3638.1			9.1087	19752.2
	9.1417	3720.75			9.1417	20085.3
	9.1747	3737.59			9.1747	19916.6
	9.2077	3662.51			9.2077	19316.1
	9.2407	3696.05			9.2407	19523.9
	9.2737	3761.25			9.2737	19784.6
	9.3067	3765.11			9.3067	19781.1
	9.3397	3838.98			9.3397	19725.9
	9.3727	3905.1			9.3727	19609.8
	9.4057	3877.14			9.4057	19723.8
	9.4387	3871.32			9.4387	19291.8
	9.4717	3848.85			9.4717	19526.4
	9.5047	3864.05			9.5047	19450.5
	9.5377	3868.16			9.5377	19468.3
	9.5707	3927.14			9.5707	19496.3
	9.6037	3855.62			9.6037	20008.2
	9.6367	3911.8			9.6367	19936.1
	9.6697	3979.31			9.6697	19333.9
	9.7027	4006.28			9.7027	19553.7
	9.7357	3946.08			9.7357	19574.4
	9.7687	3960.98			9.7687	19449.7
	9.8017	4138.81			9.8017	19894.7
	9.8347	4027.78			9.8347	19674.3
	9.8677	4058.11			9.8677	19770
	9.9007	4059.79			9.9007	19761.6
	9.9337	3919.63			9.9337	20084.8
	9.9667	4042.89			9.9667	20206.1
	9.9997	4017.46			9.9997	19793.9
	10.0327	4038.5			10.0327	19919
	10.0657	4115.2			10.0657	19683.5
	10.0987	4117.42			10.0987	19618.9
	10.1317	4108.46			10.1317	19252.5
	10.1647	4145.84			10.1647	19675.6
	10.1977	4243.7			10.1977	19453.8
	10.2307	4158.72			10.2307	19529.8
	10.2637	4049.12			10.2637	19384
	10.2967	4176.99			10.2967	19563
	10.3297	4157.81			10.3297	19434.4
	10.3627	4238.87			10.3627	19559.9
	10.3957	4119.95			10.3957	19611.8
	10.4287	4376.1			10.4287	20372.4
	10.4617	4178.55			10.4617	19507.6
	10.4947	4236.42			10.4947	19303.4
	10.5277	4235.22			10.5277	19747.6
	10.5607	4207.72			10.5607	19231.4
	10.5937	4271.35			10.5937	19204.4
	10.6267	4237.76			10.6267	20131.5
	10.6597	4247.6			10.6597	19312.8
	10.6927	4280.72			10.6927	19182.8
	10.7257	4349.59			10.7257	19146.6
	10.7587	4311.98			10.7587	19506.4
	10.7917	4270.65			10.7917	19768.6
	10.8247	4266.87			10.8247	19054.5
	10.8577	4318.31			10.8577	19212.4
	10.8907	4299.52			10.8907	19421.2
	10.9237	4319.69			10.9237	18970
	10.9567	4273.77			10.9567	19030.6
	10.9897	4318.9			10.9897	18946.6
	11.0227	4306.85			11.0227	18995.8
	11.0557	4368.26			11.0557	18687.9
	11.0887	4286.08			11.0887	18437.3
	11.1217	4274.62			11.1217	18621.8
	11.1547	4301.89			11.1547	18757.1
	11.1877	4281.74			11.1877	18636.5
	11.2207	4323.85			11.2207	18551.3
	11.2537	4358.83			11.2537	18516.8
	11.2867	4331.9			11.2867	18664.8
	11.3197	4339.92			11.3197	18420.6
	11.3527	4346.4			11.3527	18197.1
	11.3857	4398.6			11.3857	18660.9
	11.4187	4385.14			11.4187	18717.2
	11.4517	4362.88			11.4517	18356.6
	11.4847	4388			11.4847	18272.3
	11.5177	4430.8			11.5177	18425.6
	11.5507	4429.77			11.5507	18391.9
	11.5837	4282.42			11.5837	18392.7
	11.6167	4316.23			11.6167	18397.1
	11.6497	4380.8			11.6497	18179.7
	11.6827	4320.78			11.6827	18185
	11.7157	4348.81			11.7157	18037.7
	11.7487	4305.1			11.7487	17818.6
	11.7817	4360.65			11.7817	17963.1
	11.8147	4402.01			11.8147	17886.8
	11.8477	4363.04			11.8477	17600.3
	11.8807	4337.37			11.8807	17607
	11.9137	4355.34			11.9137	17379.8
	11.9467	4393.88			11.9467	17449.6
	11.9797	4351			11.9797	17744.3
	12.0127	4371.23			12.0127	17577.3
	12.0457	4374.37			12.0457	17694.5
	12.0787	4335.83			12.0787	17527.4
	12.1117	4423.31			12.1117	17543.1
	12.1447	4382.92			12.1447	17385.1
	12.1777	4346.89			12.1777	17464
	12.2107	4330.89			12.2107	17798.1
	12.2437	4415.4			12.2437	17185.2
	12.2767	4426.66			12.2767	16905.1
	12.3097	4391.78			12.3097	17024.9
	12.3427	4433.65			12.3427	17209.4
	12.3757	4411.32			12.3757	16966.8
	12.4087	4411.17			12.4087	17262.3
	12.4417	4248.41			12.4417	17259.4
	12.4747	4382			12.4747	16739.4
	12.5077	4383.05			12.5077	16668.3
	12.5407	4346.71			12.5407	16743.8
	12.5737	4329.45			12.5737	16385.2
	12.6067	4407.12			12.6067	16903.7
	12.6397	4529.44			12.6397	16806
	12.6727	4340.61			12.6727	16763.9
	12.7057	4368.96			12.7057	16509.3
	12.7387	4242.34			12.7387	16654.1
	12.7717	4542.06			12.7717	16415.3
	12.8047	4308.79			12.8047	16696.7
	12.8377	4236.23			12.8377	16586.7
	12.8707	4296.46			12.8707	16326.7
	12.9037	4355.71			12.9037	16367
	12.9367	4487.39			12.9367	16575.1
	12.9697	4412.88			12.9697	16089.3
	13.0027	4363.85			13.0027	15908.2
	13.0357	4464			13.0357	16144.9
	13.0687	4371.32			13.0687	16540.7
	13.1017	4454.97			13.1017	16726.4
	13.1347	4324.38			13.1347	16466.9
	13.1677	4383.33			13.1677	16140.1
	13.2007	4378.44			13.2007	15972.8
	13.2337	4374.3			13.2337	15832.1
	13.2667	4446.19			13.2667	15838.8
	13.2997	4473.23			13.2997	16319.7
	13.3327	4458.9			13.3327	16268.2
	13.3657	4432.56			13.3657	16215.9
	13.3987	4394.66			13.3987	16247.7
	13.4317	4477.59			13.4317	15923
	13.4647	4397.86			13.4647	15805.2
	13.4977	4444.6			13.4977	15988.8
	13.5307	4379.45			13.5307	15791.6
	13.5637	4458.75			13.5637	15440
	13.5967	4519.54			13.5967	15504.5
	13.6297	4423.35			13.6297	15397.3
	13.6627	4415.45			13.6627	15588.6
	13.6957	4370.57			13.6957	15595.1
	13.7287	4479.45			13.7287	15819.8
	13.7617	4453.83			13.7617	15545.9
	13.7947	4517.96			13.7947	15636.6
	13.8277	4500.32			13.8277	15717.5
	13.8607	4470.8			13.8607	15432
	13.8937	4463.03			13.8937	15445
	13.9267	4509.42			13.9267	15406.1
	13.9597	4467.06			13.9597	15302.1
	13.9927	4491			13.9927	15449.3
	14.0257	4554.61			14.0257	15491
	14.0587	4563.33			14.0587	15237.5
	14.0917	4516.95			14.0917	14985.2
	14.1247	4492.58			14.1247	15271.4
	14.1577	4480.15			14.1577	15564.6
	14.1907	4525.47			14.1907	15525.8
	14.2237	4569.14			14.2237	15529.7
	14.2567	4533.19			14.2567	15335.9
	14.2897	4561.74			14.2897	15104.1
	14.3227	4544.12			14.3227	15270.6
	14.3557	4575.36			14.3557	15272.1
	14.3887	4610.33			14.3887	15172.1
	14.4217	4539.45			14.4217	15341.1
	14.4547	4613.58			14.4547	15132.6
	14.4877	4627.76			14.4877	15180.6
	14.5207	4601.37			14.5207	15259.4
	14.5537	4685.09			14.5537	15547.3
	14.5867	4625.36			14.5867	15546.9
	14.6197	4694.5			14.6197	15425.3
	14.6527	4782.13			14.6527	15105.5
	14.6857	4804.42			14.6857	15341.8
	14.7187	4681.61			14.7187	15330
	14.7517	4599.86			14.7517	15419.6
	14.7847	4729.78			14.7847	14933.3
	14.8177	4706.3			14.8177	15382.3
	14.8507	4706.61			14.8507	15448
	14.8837	4757.44			14.8837	15682.4
	14.9167	4809.84			14.9167	15670.4
	14.9497	4714.95			14.9497	15554.9
	14.9827	4778.21			14.9827	15522.5
	15.0157	4870.93			15.0157	15379.6
	15.0487	4744.55			15.0487	15323.2
	15.0817	4727.59			15.0817	15446
	15.1147	4745.54			15.1147	15273.5
	15.1477	4802.83			15.1477	15620.2
	15.1807	4823.12			15.1807	15146.8
	15.2137	4926.76			15.2137	15782.2
	15.2467	4774.79			15.2467	15671
	15.2797	4735.26			15.2797	15365.7
	15.3127	4859.23			15.3127	16036.2
	15.3457	5043.3			15.3457	15746.7
	15.3787	4893.73			15.3787	15446
	15.4117	4886.27			15.4117	15585.8
	15.4447	4956.95			15.4447	15214.8
	15.4777	4947.08			15.4777	15578.8
	15.5107	5039.1			15.5107	15180.9
	15.5437	4993.61			15.5437	15273
	15.5767	4951.91			15.5767	15564
	15.6097	5118.59			15.6097	15488.4
	15.6427	5119.71			15.6427	15618.2
	15.6757	5171.24			15.6757	16034.5
	15.7087	5068.44			15.7087	15475.5
	15.7417	5071.26			15.7417	15688.6
	15.7747	4993.93			15.7747	15481.3
	15.8077	5106.83			15.8077	15591.4
	15.8407	5092.72			15.8407	15539
	15.8737	5187.04			15.8737	15695.2
	15.9067	5303.71			15.9067	15592.2
	15.9397	5263.66			15.9397	16050.2
	15.9727	5319.84			15.9727	15847.4
	16.0057	5207.42			16.0057	15416.9
	16.0387	5199.43			16.0387	16085.1
	16.0717	5242.95			16.0717	15958.4
	16.1047	5292.36			16.1047	16127.4
	16.1377	5322.01			16.1377	15919.3
	16.1707	5361.44			16.1707	15970.5
	16.2037	5444			16.2037	16088.4
	16.2367	5462.18			16.2367	15889.2
	16.2697	5364.3			16.2697	16076.3
	16.3027	5453.21			16.3027	16178.8
	16.3357	5500.07			16.3357	16315.7
	16.3687	5430.15			16.3687	16261.8
	16.4017	5492.76			16.4017	15999.5
	16.4347	5496.31			16.4347	16112.1
	16.4677	5521.18			16.4677	16411.1
	16.5007	5489.35			16.5007	16557.3
	16.5337	5469.1			16.5337	16426.5
	16.5667	5522.24			16.5667	16412.3
	16.5997	5663.2			16.5997	16496
	16.6327	5718.46			16.6327	16401.6
	16.6657	5691.54			16.6657	16305.3
	16.6987	5751.28			16.6987	16417.9
	16.7317	5910.98			16.7317	16539.6
	16.7647	5946.59			16.7647	16511
	16.7977	5816.27			16.7977	16592.6
	16.8307	5800.62			16.8307	16575.4
	16.8637	5850.69			16.8637	16486.1
	16.8967	5861.64			16.8967	16673
	16.9297	5809.81			16.9297	16681.1
	16.9627	5791.73			16.9627	16742.5
	16.9957	5874.24			16.9957	16891.9
	17.0287	5934.54			17.0287	16800
	17.0617	6075.28			17.0617	16945.6
	17.0947	6044.93			17.0947	16979
	17.1277	6021.15			17.1277	17147.4
	17.1607	6076.79			17.1607	17242.2
	17.1937	6200.32			17.1937	17311.8
	17.2267	6231.68			17.2267	17180.3
	17.2597	6311.14			17.2597	16974.3
	17.2927	6294.23			17.2927	17434.3
	17.3257	6259.45			17.3257	17550.7
	17.3587	6281.16			17.3587	17580.1
	17.3917	6363.26			17.3917	17659.9
	17.4247	6369.14			17.4247	17526.4
	17.4577	6426.82			17.4577	17423.2
	17.4907	6368.65			17.4907	17567.4
	17.5237	6388.34			17.5237	17705.3
	17.5567	6437.25			17.5567	17817.6
	17.5897	6572.62			17.5897	17862
	17.6227	6530.75			17.6227	17692.6
	17.6557	6659.66			17.6557	17654.2
	17.6887	6854.88			17.6887	17910.8
	17.7217	6654.59			17.7217	18081.4
	17.7547	6601.01			17.7547	18179.7
	17.7877	6755.43			17.7877	17892
	17.8207	6758.91			17.8207	18464.9
	17.8537	6774.02			17.8537	18275.8
	17.8867	6941.12			17.8867	18089.6
	17.9197	6792.35			17.9197	18427.1
	17.9527	6959			17.9527	18946.5
	17.9857	6854.16			17.9857	19145.3
	18.0187	6951.85			18.0187	18875.5
	18.0517	6996.87			18.0517	18612.2
	18.0847	7134.12			18.0847	18802.2
	18.1177	7129.11			18.1177	19161.2
	18.1507	7191.94			18.1507	18763.9
	18.1837	7215.98			18.1837	19275.4
	18.2167	7307.54			18.2167	19448.7
	18.2497	7285.09			18.2497	19156.9
	18.2827	7205.91			18.2827	19051.9
	18.3157	7184.52			18.3157	19218.2
	18.3487	7047.34			18.3487	19043.5
	18.3817	7162.98			18.3817	19414.8
	18.4147	7279.86			18.4147	18886.4
	18.4477	7333.46			18.4477	19257.7
	18.4807	7391.36			18.4807	18797.2
	18.5137	7379.44			18.5137	19489.1
	18.5467	7427.27			18.5467	19411
	18.5797	7399.6			18.5797	19805
	18.6127	7533.24			18.6127	19471.8
	18.6457	7694.04			18.6457	19511.9
	18.6787	7659.29			18.6787	19780.9
	18.7117	7672.66			18.7117	19787.9
	18.7447	7708.45			18.7447	19559
	18.7777	7788.36			18.7777	19698.5
	18.8107	7700.52			18.8107	19593.2
	18.8437	7815.26			18.8437	19702.7
	18.8767	7827.78			18.8767	19895.2
	18.9097	7826.72			18.9097	19947.3
	18.9427	7869.92			18.9427	20053
	18.9757	7994.93			18.9757	19867.7
	19.0087	8069.63			19.0087	19840.6
	19.0417	8067.71			19.0417	20314.8
	19.0747	8110.15			19.0747	20446.4
	19.1077	8207.19			19.1077	20376.4
	19.1407	8209.17			19.1407	20258.2
	19.1737	8046.84			19.1737	20373.3
	19.2067	8118.14			19.2067	20228.8
	19.2397	8234.12			19.2397	20318.6
	19.2727	8252.7			19.2727	20402.5
	19.3057	8244.29			19.3057	20258.7
	19.3387	8199.14			19.3387	20422.6
	19.3717	8291.13			19.3717	20662.5
	19.4047	8393.56			19.4047	20454.2
	19.4377	8349.17			19.4377	20350.6
	19.4707	8273.85			19.4707	20511.5
	19.5037	8328.21			19.5037	20463.4
	19.5367	8446.5			19.5367	20657.1
	19.5697	8459.15			19.5697	20783.4
	19.6027	8486.02			19.6027	20675.6
	19.6357	8508.82			19.6357	20771.8
	19.6687	8498.09			19.6687	20975.4
	19.7017	8493.19			19.7017	21090.2
	19.7347	8467.42			19.7347	20880
	19.7677	8542.24			19.7677	20745.1
	19.8007	8594.55			19.8007	21137.7
	19.8337	8551.17			19.8337	20885
	19.8667	8580.68			19.8667	21081.2
	19.8997	8697.45			19.8997	20869
	19.9327	8634.14			19.9327	20668.7
	19.9657	8643.19			19.9657	20793.8
	19.9987	8679.77			19.9987	20462.3
	20.0317	8695.53			20.0317	20752.1
	20.0647	8669.01			20.0647	21161.5
	20.0977	8647.92			20.0977	21047.5
	20.1307	8726			20.1307	20948.3
	20.1637	8670.58			20.1637	20983.3
	20.1967	8883.59			20.1967	21104.1
	20.2297	8820.63			20.2297	20945
	20.2627	8963.6			20.2627	20581.6
	20.2957	8899.05			20.2957	20789.8
	20.3287	8821.51			20.3287	20390.3
	20.3617	8868.68			20.3617	20241.1
	20.3947	8772.93			20.3947	20579.7
	20.4277	8847.32			20.4277	20636.9
	20.4607	8923.91			20.4607	20579.8
	20.4937	8794.29			20.4937	20556.7
	20.5267	8703.11			20.5267	20753.9
	20.5597	8867.5			20.5597	20559.8
	20.5927	8880.33			20.5927	20677.4
	20.6257	8945.93			20.6257	20846.2
	20.6587	8797.53			20.6587	20488.6
	20.6917	8866.64			20.6917	20506.9
	20.7247	8917.1			20.7247	20470.3
	20.7577	8842.37			20.7577	20555.3
	20.7907	8760.57			20.7907	20235.6
	20.8237	8847.66			20.8237	20199.6
	20.8567	8864.18			20.8567	19892.5
	20.8897	8766.66			20.8897	20094
	20.9227	8767.06			20.9227	20225
	20.9557	8706.33			20.9557	20214.1
	20.9887	8804.73			20.9887	20017.2
	21.0217	8803.37			21.0217	19760.4
	21.0547	8714.56			21.0547	19667.6
	21.0877	8633.39			21.0877	20037.2
	21.1207	8682.46			21.1207	19941
	21.1537	8717.9			21.1537	19577.4
	21.1867	8631.2			21.1867	20099.8
	21.2197	8715.21			21.2197	19953.6
	21.2527	8825.68			21.2527	19334.6
	21.2857	8730.06			21.2857	19078.7
	21.3187	8676.64			21.3187	19291.9
	21.3517	8574.53			21.3517	19260
	21.3847	8600.08			21.3847	19138.8
	21.4177	8470.76			21.4177	19172.8
	21.4507	8541.26			21.4507	19245.5
	21.4837	8502.65			21.4837	18808.2
	21.5167	8435.88			21.5167	18976.7
	21.5497	8525.26			21.5497	19170.2
	21.5827	8436.79			21.5827	18671.5
	21.6157	8359.15			21.6157	18541
	21.6487	8449.99			21.6487	18733.5
	21.6817	8396.65			21.6817	18675.6
	21.7147	8278.35			21.7147	18612.2
	21.7477	8297.54			21.7477	18401
	21.7807	8282.01			21.7807	18119
	21.8137	8298.81			21.8137	18258.6
	21.8467	8284.65			21.8467	18281.1
	21.8797	8271.93			21.8797	18321.5
	21.9127	8286.82			21.9127	18019.6
	21.9457	8165.41			21.9457	17760.6
	21.9787	8171.91			21.9787	17810
	22.0117	8174.84			22.0117	17574.1
	22.0447	8005.86			22.0447	17545.6
	22.0777	7989.78			22.0777	17398.7
	22.1107	8014.76			22.1107	17209.6
	22.1437	7935.45			22.1437	17262.4
	22.1767	7839.25			22.1767	17046.4
	22.2097	7898.33			22.2097	17058.3
	22.2427	7946.19			22.2427	17087
	22.2757	7695.77			22.2757	16933.2
	22.3087	7706.15			22.3087	17025.6
	22.3417	7923.82			22.3417	17061.9
	22.3747	7833.16			22.3747	16731.8
	22.4077	7725.33			22.4077	16665.1
	22.4407	7752.68			22.4407	16487.5
	22.4737	7571.39			22.4737	16123.6
	22.5067	7537.68			22.5067	16162.7
	22.5397	7541.76			22.5397	16219.5
	22.5727	7511.7			22.5727	16196.3
	22.6057	7529.27			22.6057	15883
	22.6387	7389.93			22.6387	15926
	22.6717	7477.8			22.6717	15683.4
	22.7047	7523.46			22.7047	15644.1
	22.7377	7316.51			22.7377	15683.8
	22.7707	7355.49			22.7707	15617.4
	22.8037	7305.66			22.8037	15349
	22.8367	7312.3			22.8367	15459.4
	22.8697	7390.73			22.8697	15083.1
	22.9027	7252.73			22.9027	14966.2
	22.9357	7156.02			22.9357	15103.1
	22.9687	7150.73			22.9687	14953.3
	23.0017	7221.51			23.0017	14697.7
	23.0347	6996.57			23.0347	14343.3
	23.0677	6977.64			23.0677	14560.3
	23.1007	7010.73			23.1007	14445.8
	23.1337	6930.42			23.1337	14654.8
	23.1667	6934.99			23.1667	14405.6
	23.1997	6895.53			23.1997	14510
	23.2327	6936.47			23.2327	14088.5
	23.2657	6820.42			23.2657	14274.5
	23.2987	6755.25			23.2987	13619.6
	23.3317	6756.97			23.3317	13885.4
	23.3647	6757.97			23.3647	13959.3
	23.3977	6728.29			23.3977	13855.4
	23.4307	6753.48			23.4307	13916.2
	23.4637	6645.84			23.4637	13425.1
	23.4967	6583.7			23.4967	13395
	23.5297	6520.91			23.5297	13486.6
	23.5627	6430.87			23.5627	13333.9
	23.5957	6532.18			23.5957	13311.2
	23.6287	6538.3			23.6287	13050.8
	23.6617	6539.57			23.6617	13176.7
	23.6947	6454.71			23.6947	13150.8
	23.7277	6499.72			23.7277	12961.4
	23.7607	6380.11			23.7607	12910.4
	23.7937	6458.27			23.7937	12878
	23.8267	6450.66			23.8267	12942.3
	23.8597	6399.03			23.8597	13068.7
	23.8927	6508.44			23.8927	12890.6
	23.9257	6667.47			23.9257	13045.3
	23.9587	6646.05			23.9587	13256.5
	23.9917	6601.62			23.9917	13559.8
	24.0247	6734.45			24.0247	13903.1
	24.0577	6854.9			24.0577	13803.2
	24.0907	6868.15			24.0907	13440.7
	24.1237	6734.14			24.1237	12880.3
	24.1567	6587.9			24.1567	12348.5
	24.1897	6436.95			24.1897	12135.7
	24.2227	6232.94			24.2227	11846.2
	24.2557	6079.86			24.2557	11716.1
	24.2887	5973.84			24.2887	11627.5
	24.3217	5937.63			24.3217	11527.1
	24.3547	5816.95			24.3547	11524.9
	24.3877	5822.9			24.3877	11480.6
	24.4207	5817.08			24.4207	11456.9
	24.4537	5820.14			24.4537	11235.1
	24.4867	5770.15			24.4867	11141.8
	24.5197	5713.89			24.5197	11172.9
	24.5527	5692.65			24.5527	10926
	24.5857	5596.66			24.5857	10862.2
	24.6187	5630.79			24.6187	10960.4
	24.6517	5721.52			24.6517	10977.6
	24.6847	5697.28			24.6847	10954.5
	24.7177	5650.54			24.7177	10701.4
	24.7507	5634.04			24.7507	10566.1
	24.7837	5562.68			24.7837	10603.9
	24.8167	5483.19			24.8167	10534.4
	24.8497	5490.44			24.8497	10568.6
	24.8827	5398.01			24.8827	10471.5
	24.9157	5365.54			24.9157	10264.5
	24.9487	5382.68			24.9487	10323.4
	24.9817	5324.92			24.9817	10279.8
	25.0147	5345.47			25.0147	10144.2
	25.0477	5374.81			25.0477	10320.9
	25.0807	5426.75			25.0807	10269.5
	25.1137	5279.55			25.1137	10129.2
	25.1467	5228.91			25.1467	9988.56
	25.1797	5223.01			25.1797	10174.8
	25.2127	5280.36			25.2127	9979.9
	25.2457	5300			25.2457	9866.47
	25.2787	5243.06			25.2787	10007.6
	25.3117	5088.22			25.3117	9883.83
	25.3447	5145.05			25.3447	9803.21
	25.3777	5121.8			25.3777	9686.12
	25.4107	5110.45			25.4107	9746.93
	25.4437	5083.92			25.4437	9794.16
	25.4767	5100.77			25.4767	9820.45
	25.5097	5115.05			25.5097	9652.21
	25.5427	4982.15			25.5427	9485.49
	25.5757	5090.88			25.5757	9597.96
	25.6087	5173.44			25.6087	9325.79
	25.6417	5104.31			25.6417	9502.69
	25.6747	5081.59			25.6747	9297.76
	25.7077	4906.71			25.7077	9440.59
	25.7407	4915.79			25.7407	9449.65
	25.7737	5114.62			25.7737	9487.5
	25.8067	5126.15			25.8067	9366.94
	25.8397	5101.75			25.8397	9081.39
	25.8727	5046.81			25.8727	9493.88
	25.9057	4930.3			25.9057	9087.13
	25.9387	5045.22			25.9387	9416.61
	25.9717	4902.15			25.9717	9207.16
	26.0047	4972.84			26.0047	9039.81
	26.0377	5062.16			26.0377	9362.03
	26.0707	5134.26			26.0707	9123.07
	26.1037	5236.69			26.1037	9610.64
	26.1367	5387.7			26.1367	9864.87
	26.1697	5497.01			26.1697	10130.3
	26.2027	5827.88			26.2027	10842.9
	26.2357	6518.89			26.2357	12456.2
	26.2687	7484.51			26.2687	14232.9
	26.3017	8667.38			26.3017	16794.9
	26.3347	10203.2			26.3347	20490.8
	26.3677	11685.6			26.3677	24207.7
	26.4007	13152.2			26.4007	25921.8
	26.4337	13426.9			26.4337	25261.5
	26.4667	13575			26.4667	22700.9
	26.4997	12864.1			26.4997	18562.8
	26.5327	11415.3			26.5327	14985.4
	26.5657	9685.74			26.5657	12303.5
	26.5987	7831.21			26.5987	10404.8
	26.6317	6486.34			26.6317	9545.91
	26.6647	5744.78			26.6647	9340
	26.6977	5283.29			26.6977	8945.95
	26.7307	5043.58			26.7307	8792.82
	26.7637	4978.29			26.7637	8606.85
	26.7967	4785.02			26.7967	8481.7
	26.8297	4698.58			26.8297	8355.64
	26.8627	4708.15			26.8627	8272.41
	26.8957	4703.2			26.8957	8248.68
	26.9287	4699			26.9287	8259.98
	26.9617	4514.62			26.9617	8305.07
	26.9947	4455.31			26.9947	8098.25
	27.0277	4536.35			27.0277	8004.09
	27.0607	4531.59			27.0607	7898.35
	27.0937	4473.84			27.0937	7726.93
	27.1267	4489.49			27.1267	7791.78
	27.1597	4506.25			27.1597	7901.37
	27.1927	4508.2			27.1927	7828.02
	27.2257	4525.1			27.2257	7817.17
	27.2587	4476.84			27.2587	7771.98
	27.2917	4380.16			27.2917	7749.66
	27.3247	4446.8			27.3247	7927.58
	27.3577	4552			27.3577	7878.95
	27.3907	4402.87			27.3907	7813.82
	27.4237	4366.09			27.4237	7815.93
	27.4567	4474.9			27.4567	7739.96
	27.4897	4436.69			27.4897	7731.78
	27.5227	4382.32			27.5227	7577.04
	27.5557	4298.24			27.5557	7472.17
	27.5887	4299.88			27.5887	7418.06
	27.6217	4399.98			27.6217	7458.11
	27.6547	4288.85			27.6547	7483
	27.6877	4288.77			27.6877	7459.42
	27.7207	4292.61			27.7207	7443.74
	27.7537	4230.58			27.7537	7353.56
	27.7867	4274.8			27.7867	7210.24
	27.8197	4210.13			27.8197	7255.76
	27.8527	4294.92			27.8527	7321.98
	27.8857	4236.65			27.8857	7212.91
	27.9187	4153.05			27.9187	7194.2
	27.9517	4095.09			27.9517	7080.15
	27.9847	4184.73			27.9847	7179.64
	28.0177	4279.14			28.0177	7245.78
	28.0507	4212.37			28.0507	7238.78
	28.0837	4130.85			28.0837	7135.34
	28.1167	4091.11			28.1167	7047.98
	28.1497	4112.78			28.1497	7230.06
	28.1827	4167.87			28.1827	7167.23
	28.2157	4136.25			28.2157	7401.12
	28.2487	4217.81			28.2487	7226.26
	28.2817	4151.61			28.2817	7099.65
	28.3147	4138.19			28.3147	7032.52
	28.3477	4146.69			28.3477	7023.75
	28.3807	4054.69			28.3807	6933.74
	28.4137	4121.09			28.4137	6953
	28.4467	3994.76			28.4467	6972.02
	28.4797	4106.8			28.4797	6790.78
	28.5127	4089.02			28.5127	6887.21
	28.5457	4084.07			28.5457	6975.05
	28.5787	4062.59			28.5787	6925.56
	28.6117	4075.45			28.6117	6986.6
	28.6447	4170.81			28.6447	6724.7
	28.6777	4100.23			28.6777	6690.43
	28.7107	3995.34			28.7107	6678.91
	28.7437	3974.26			28.7437	6554.4
	28.7767	3990.95			28.7767	6626.32
	28.8097	4017.78			28.8097	6843.8
	28.8427	3915.46			28.8427	6613.14
	28.8757	3942.12			28.8757	6602.26
	28.9087	4032			28.9087	6695.54
	28.9417	4022.8			28.9417	6684.27
	28.9747	3942.4			28.9747	6799.24
	29.0077	3945.42			29.0077	6551.18
	29.0407	3938.05			29.0407	6571.2
	29.0737	3931.08			29.0737	6508.53
	29.1067	3943.11			29.1067	6740.63
	29.1397	4024.36			29.1397	6643.82
	29.1727	4043.03			29.1727	6602.04
	29.2057	3973.55			29.2057	6380.59
	29.2387	3940.35			29.2387	6561.27
	29.2717	3960.36			29.2717	6560.4
	29.3047	3947.75			29.3047	6402.5
	29.3377	3882.71			29.3377	6426.1
	29.3707	3927.35			29.3707	6431.4
	29.4037	3969.89			29.4037	6423.2
	29.4367	3862.47			29.4367	6459.01
	29.4697	3857.25			29.4697	6414.13
	29.5027	3910.44			29.5027	6451.68
	29.5357	3872.03			29.5357	6413.02
	29.5687	3834.84			29.5687	6295.86
	29.6017	3865.73			29.6017	6274.81
	29.6347	3836.53			29.6347	6315.37
	29.6677	3868.31			29.6677	6302.17
	29.7007	3871.64			29.7007	6176.89
	29.7337	3802.11			29.7337	6169.45
	29.7667	3829.2			29.7667	6217.93
	29.7997	3926.59			29.7997	6261.33
	29.8327	3927.72			29.8327	6203.39
	29.8657	3879.36			29.8657	6121.04
	29.8987	3912			29.8987	6192.58
	29.9317	3902.22			29.9317	6202.49
	29.9647	3800.56			29.9647	6206.77
	29.9977	3768.37			29.9977	6201.6
	30.0307	3794.57			30.0307	6094.8
	30.0637	3794.44			30.0637	6090.94
	30.0967	3842.85			30.0967	6149.42
	30.1297	3855.73			30.1297	6074.79
	30.1627	3777.92			30.1627	6008.66
	30.1957	3729.49			30.1957	6004.37
	30.2287	3820.05			30.2287	6075.88
	30.2617	3823.34			30.2617	6140.82
	30.2947	3817.26			30.2947	5994.55
	30.3277	3789.41			30.3277	5885.75
	30.3607	3741.73			30.3607	6047.26
	30.3937	3773.5			30.3937	5981.38
	30.4267	3867.76			30.4267	6106.71
	30.4597	3749.74			30.4597	6172.01
	30.4927	3690.37			30.4927	6045.11
	30.5257	3733.88			30.5257	5931.21
	30.5587	3776.49			30.5587	5983.02
	30.5917	3763.84			30.5917	5969.23
	30.6247	3770.09			30.6247	5788.31
	30.6577	3712.89			30.6577	5965.53
	30.6907	3626.63			30.6907	6057.03
	30.7237	3661.68			30.7237	5877.05
	30.7567	3783.56			30.7567	5683.42
	30.7897	3781.82			30.7897	5919.01
	30.8227	3729.51			30.8227	5713.21
	30.8557	3607.17			30.8557	5908.48
	30.8887	3665.36			30.8887	5779.05
	30.9217	3703.49			30.9217	5761.44
	30.9547	3739.56			30.9547	5819.57
	30.9877	3646.93			30.9877	5746.09
	31.0207	3702.42			31.0207	5611.71
	31.0537	3711.61			31.0537	5782.25
	31.0867	3658.77			31.0867	5785.35
	31.1197	3719			31.1197	5895.01
	31.1527	3731.83			31.1527	5813.46
	31.1857	3740.77			31.1857	5715.36
	31.2187	3732.34			31.2187	5734.06
	31.2517	3638.96			31.2517	5708.55
	31.2847	3651.8			31.2847	5762.69
	31.3177	3642.84			31.3177	5654.77
	31.3507	3641.09			31.3507	5566.78
	31.3837	3566.4			31.3837	5655.56
	31.4167	3699.78			31.4167	5637.89
	31.4497	3615.8			31.4497	5577.83
	31.4827	3732.71			31.4827	5491.6
	31.5157	3670.03			31.5157	5489.89
	31.5487	3534.68			31.5487	5623.58
	31.5817	3665.71			31.5817	5600.34
	31.6147	3634.99			31.6147	5583.87
	31.6477	3700.56			31.6477	5450.47
	31.6807	3611.1			31.6807	5607.81
	31.7137	3649.74			31.7137	5564.34
	31.7467	3697.35			31.7467	5500.44
	31.7797	3697.78			31.7797	5609.54
	31.8127	3642.85			31.8127	5457.42
	31.8457	3639.88			31.8457	5521.56
	31.8787	3590.69			31.8787	5474.92
	31.9117	3663.42			31.9117	5534.86
	31.9447	3698.85			31.9447	5439.23
	31.9777	3605.38			31.9777	5533.57
	32.0107	3555.07			32.0107	5438.34
	32.0437	3625.64			32.0437	5374.73
	32.0767	3661.57			32.0767	5506.43
	32.1097	3624.86			32.1097	5550.22
	32.1427	3614.34			32.1427	5547.69
	32.1757	3678.75			32.1757	5524.32
	32.2087	3609.61			32.2087	5513.95
	32.2417	3558.79			32.2417	5491.87
	32.2747	3624.71			32.2747	5278.12
	32.3077	3646.83			32.3077	5260.61
	32.3407	3622.76			32.3407	5415.35
	32.3737	3603.17			32.3737	5355.58
	32.4067	3545.83			32.4067	5333.01
	32.4397	3522.71			32.4397	5399.47
	32.4727	3585.56			32.4727	5413.79
	32.5057	3589.42			32.5057	5386.21
	32.5387	3546.17			32.5387	5275.02
	32.5717	3570.62			32.5717	5297.46
	32.6047	3627.71			32.6047	5381.13
	32.6377	3670.3			32.6377	5339.74
	32.6707	3652.73			32.6707	5333.34
	32.7037	3616.58			32.7037	5292.21
	32.7367	3562.57			32.7367	5180.29
	32.7697	3485.3			32.7697	5139.73
	32.8027	3607.72			32.8027	5326.5
	32.8357	3652.44			32.8357	5286.18
	32.8687	3574.9			32.8687	5212.72
	32.9017	3581.36			32.9017	5173.22
	32.9347	3534.64			32.9347	5254.7
	32.9677	3521.86			32.9677	5178.83
	33.0007	3562.42			33.0007	5244.17
	33.0337	3525.4			33.0337	5330.74
	33.0667	3572.85			33.0667	5242.27
	33.0997	3505.76			33.0997	5170.3
	33.1327	3554.45			33.1327	5099.61
	33.1657	3632.3			33.1657	5127.9
	33.1987	3584.7			33.1987	5118.35
	33.2317	3587.92			33.2317	5226.57
	33.2647	3513.41			33.2647	5062.24
	33.2977	3532.41			33.2977	5100.16
	33.3307	3507.29			33.3307	5117.96
	33.3637	3634.41			33.3637	5161.4
	33.3967	3458.49			33.3967	5002.03
	33.4297	3511.41			33.4297	4929.34
	33.4627	3629.18			33.4627	5038.99
	33.4957	3616.08			33.4957	5301.55
	33.5287	3559.7			33.5287	5271.87
	33.5617	3599.81			33.5617	5145.38
	33.5947	3539.88			33.5947	5125.78
	33.6277	3552.28			33.6277	5098.03
	33.6607	3461.53			33.6607	5039.72
	33.6937	3481.03			33.6937	5114
	33.7267	3483.08			33.7267	5128.97
	33.7597	3553.19			33.7597	5031.52
	33.7927	3567.66			33.7927	4984.88
	33.8257	3599.79			33.8257	4895.94
	33.8587	3577.23			33.8587	4892.24
	33.8917	3571.31			33.8917	4836.6
	33.9247	3546.94			33.9247	4929.62
	33.9577	3562.34			33.9577	5019.52
	33.9907	3492			33.9907	4897.93
	34.0237	3490.21			34.0237	4950.59
	34.0567	3454.26			34.0567	4904.9
	34.0897	3429.17			34.0897	5101.35
	34.1227	3468.47			34.1227	5030.38
	34.1557	3518.68			34.1557	4747.84
	34.1887	3485.79			34.1887	4904.12
	34.2217	3636.88			34.2217	4923.79
	34.2547	3533.39			34.2547	4980.27
	34.2877	3522.37			34.2877	4985.49
	34.3207	3527.45			34.3207	5004.29
	34.3537	3552.87			34.3537	4996.21
	34.3867	3546.03			34.3867	4951.06
	34.4197	3457.13			34.4197	4896.49
	34.4527	3495.69			34.4527	4842.69
	34.4857	3495			34.4857	4855.62
	34.5187	3583.78			34.5187	4939.65
	34.5517	3564.65			34.5517	4962.1
	34.5847	3520.53			34.5847	4840.18
	34.6177	3473.41			34.6177	4848.66
	34.6507	3529.37			34.6507	4921.46
	34.6837	3526.58			34.6837	4888.9
	34.7167	3542.67			34.7167	4829.83
	34.7497	3477.22			34.7497	4800.6
	34.7827	3475.68			34.7827	4851.2
	34.8157	3460.27			34.8157	4863.45
	34.8487	3509.99			34.8487	4770.39
	34.8817	3553.65			34.8817	4672.1
	34.9147	3528.36			34.9147	4767.69
	34.9477	3543.34			34.9477	4794
	34.9807	3488.05			34.9807	4786.01
	35.0137	3492.66			35.0137	4924.49
	35.0467	3539.22			35.0467	4880.8
	35.0797	3491.34			35.0797	4650.34
	35.1127	3475.4			35.1127	4654.22
	35.1457	3469.53			35.1457	4723.66
	35.1787	3454.89			35.1787	4714.89
	35.2117	3473.97			35.2117	4787.56
	35.2447	3506.11			35.2447	4778.03
	35.2777	3502.99			35.2777	4825.05
	35.3107	3477.46			35.3107	4865.22
	35.3437	3478.64			35.3437	4827.67
	35.3767	3479.51			35.3767	4798.85
	35.4097	3477.37			35.4097	4721.16
	35.4427	3417.06			35.4427	4650.98
	35.4757	3423.46			35.4757	4747.16
	35.5087	3420.72			35.5087	4811.53
	35.5417	3473.28			35.5417	4659.29
	35.5747	3425.17			35.5747	4693.47
	35.6077	3447.64			35.6077	4712.68
	35.6407	3463.7			35.6407	4764.44
	35.6737	3358.77			35.6737	4675.35
	35.7067	3378.41			35.7067	4583.23
	35.7397	3545.45			35.7397	4711.24
	35.7727	3565.48			35.7727	4652.03
	35.8057	3567.75			35.8057	4658.26
	35.8387	3455.12			35.8387	4570.89
	35.8717	3443.36			35.8717	4547.39
	35.9047	3421.15			35.9047	4692.75
	35.9377	3319.57			35.9377	4748.63
	35.9707	3419.54			35.9707	4724.28
	36.0037	3437.13			36.0037	4643.31
	36.0367	3417.63			36.0367	4707.3
	36.0697	3467.9			36.0697	4666.27
	36.1027	3462.91			36.1027	4529.61
	36.1357	3421.61			36.1357	4623.73
	36.1687	3414.64			36.1687	4556.99
	36.2017	3383.7			36.2017	4696.33
	36.2347	3429.94			36.2347	4529.97
	36.2677	3382.86			36.2677	4521.83
	36.3007	3448.91			36.3007	4554.74
	36.3337	3508.05			36.3337	4653.91
	36.3667	3528.79			36.3667	4633.93
	36.3997	3556.36			36.3997	4632.32
	36.4327	3389.17			36.4327	4500.38
	36.4657	3476.28			36.4657	4568.21
	36.4987	3404.92			36.4987	4610.8
	36.5317	3562.15			36.5317	4609.53
	36.5647	3545.75			36.5647	4620.16
	36.5977	3513.26			36.5977	4451.57
	36.6307	3432.69			36.6307	4692.52
	36.6637	3404.6			36.6637	4377.18
	36.6967	3428.76			36.6967	4594.7
	36.7297	3472.13			36.7297	4533.86
	36.7627	3353.28			36.7627	4562.58
	36.7957	3414.85			36.7957	4571.59
	36.8287	3506.97			36.8287	4413.12
	36.8617	3474.39			36.8617	4532.62
	36.8947	3461.21			36.8947	4464.13
	36.9277	3456.35			36.9277	4403.48
	36.9607	3466.43			36.9607	4523.32
	36.9937	3562.2			36.9937	4543.72
	37.0267	3452.98			37.0267	4483.64
	37.0597	3351.57			37.0597	4428.34
	37.0927	3397.47			37.0927	4455.89
	37.1257	3368.08			37.1257	4501.17
	37.1587	3343.31			37.1587	4545.06
	37.1917	3332.89			37.1917	4519.65
	37.2247	3378.24			37.2247	4500.4
	37.2577	3363.15			37.2577	4562.52
	37.2907	3350.54			37.2907	4497.83
	37.3237	3420.81			37.3237	4400.82
	37.3567	3445.96			37.3567	4484.11
	37.3897	3396.94			37.3897	4477.09
	37.4227	3408.04			37.4227	4443.03
	37.4557	3450.46			37.4557	4505.08
	37.4887	3453.6			37.4887	4468.72
	37.5217	3430.03			37.5217	4386.66
	37.5547	3423.49			37.5547	4388.34
	37.5877	3380.41			37.5877	4349.54
	37.6207	3368.62			37.6207	4292.3
	37.6537	3395.04			37.6537	4346.1
	37.6867	3372.06			37.6867	4324.64
	37.7197	3364.37			37.7197	4302.81
	37.7527	3436.11			37.7527	4415.77
	37.7857	3473.98			37.7857	4374.85
	37.8187	3439.5			37.8187	4307.6
	37.8517	3443.79			37.8517	4362.88
	37.8847	3424.94			37.8847	4360.89
	37.9177	3435.28			37.9177	4375.58
	37.9507	3512.55			37.9507	4330.77
	37.9837	3494.27			37.9837	4293.81
	38.0167	3414.42			38.0167	4358.51
	38.0497	3507.36			38.0497	4361.34
	38.0827	3576.58			38.0827	4558.78
	38.1157	3628.73			38.1157	4660.94
	38.1487	3662.75			38.1487	4826.04
	38.1817	3851.44			38.1817	5145.27
	38.2147	4133.63			38.2147	5605.15
	38.2477	4526.34			38.2477	6355.19
	38.2807	4942.21			38.2807	7221.3
	38.3137	5612.35			38.3137	8033.69
	38.3467	6160.81			38.3467	8625.23
	38.3797	6606.77			38.3797	8673.05
	38.4127	6774.18			38.4127	8142.48
	38.4457	6901.66			38.4457	7497.81
	38.4787	6235.27			38.4787	6630.4
	38.5117	5673.84			38.5117	5829.66
	38.5447	5085.99			38.5447	5229.51
	38.5777	4529.89			38.5777	4860.26
	38.6107	4146.41			38.6107	4560.61
	38.6437	3825.72			38.6437	4387.3
	38.6767	3746.04			38.6767	4463.29
	38.7097	3643.2			38.7097	4294.9
	38.7427	3474.37			38.7427	4332.73
	38.7757	3547.26			38.7757	4361.73
	38.8087	3531.46			38.8087	4246.25
	38.8417	3434.21			38.8417	4257.34
	38.8747	3418.35			38.8747	4180.46
	38.9077	3493.66			38.9077	4264.11
	38.9407	3293.12			38.9407	4281.29
	38.9737	3325.71			38.9737	4181.1
	39.0067	3388.62			39.0067	4171.92
	39.0397	3400.62			39.0397	3967.43
	39.0727	3369.55			39.0727	4078.88
	39.1057	3324.74			39.1057	4183.97
	39.1387	3335.92			39.1387	3972.38
	39.1717	3318.7			39.1717	4154.91
	39.2047	3215.01			39.2047	4201.84
	39.2377	3314.35			39.2377	4222.95
	39.2707	3328.88			39.2707	4109.5
	39.3037	3294.41			39.3037	4188.45
	39.3367	3423.62			39.3367	4156.93
	39.3697	3442.8			39.3697	4045.83
	39.4027	3485.82			39.4027	4078.89
	39.4357	3338.7			39.4357	4158.99
	39.4687	3270.14			39.4687	4068.63
	39.5017	3330.62			39.5017	4047.59
	39.5347	3347.45			39.5347	4096.43
	39.5677	3306.53			39.5677	4131.18
	39.6007	3371.34			39.6007	4191.82
	39.6337	3321.7			39.6337	4108.74
	39.6667	3313.14			39.6667	4037.41
	39.6997	3431.93			39.6997	4084.1
	39.7327	3388.06			39.7327	4130.14
	39.7657	3368.57			39.7657	4055.03
	39.7987	3401.3			39.7987	4134.98
	39.8317	3377.89			39.8317	4095.97
	39.8647	3398.98			39.8647	4086.52
	39.8977	3370.94			39.8977	4077.48
	39.9307	3318.02			39.9307	4113.38
	39.9637	3299.94			39.9637	4079.52
	39.9967	3311.18			39.9967	4126.87
	40.0297	3388.04			40.0297	4115.53
	40.0627	3394.68			40.0627	4055.32
	40.0957	3368.49			40.0957	4093.87
	40.1287	3373.65			40.1287	4147.57
	40.1617	3337.48			40.1617	4152.43
	40.1947	3320.18			40.1947	4056.25
	40.2277	3310			40.2277	4005.15
	40.2607	3307.92			40.2607	3979.67
	40.2937	3286.29			40.2937	3986.63
	40.3267	3286.38			40.3267	4027.34
	40.3597	3385.31			40.3597	4029.46
	40.3927	3369.07			40.3927	4037.68
	40.4257	3287.26			40.4257	4046.31
	40.4587	3305.6			40.4587	4030.41
	40.4917	3322.14			40.4917	3935.25
	40.5247	3327.82			40.5247	3981.41
	40.5577	3328			40.5577	4058.96
	40.5907	3323.74			40.5907	4035.45
	40.6237	3330.28			40.6237	3966.78
	40.6567	3374.84			40.6567	3952.12
	40.6897	3354.32			40.6897	4008.11
	40.7227	3270.89			40.7227	3968.4
	40.7557	3184.7			40.7557	3995.15
	40.7887	3314.91			40.7887	4039.34
	40.8217	3380.31			40.8217	4018.78
	40.8547	3262.14			40.8547	3988.86
	40.8877	3272.65			40.8877	3910.73
	40.9207	3258.34			40.9207	3893.88
	40.9537	3266.79			40.9537	3931.67
	40.9867	3336.72			40.9867	3872.02
	41.0197	3299.97			41.0197	3915.53
	41.0527	3236.84			41.0527	3814.92
	41.0857	3263			41.0857	3832.43
	41.1187	3270.48			41.1187	3873.33
	41.1517	3267.39			41.1517	3892.72
	41.1847	3279.62			41.1847	3901.27
	41.2177	3208.06			41.2177	3830
	41.2507	3186.75			41.2507	3697.69
	41.2837	3216.27			41.2837	3888.82
	41.3167	3181.83			41.3167	3921.33
	41.3497	3307.84			41.3497	3903.83
	41.3827	3216.5			41.3827	3919.46
	41.4157	3240			41.4157	3918.43
	41.4487	3285.17			41.4487	3923.18
	41.4817	3160.6			41.4817	3770.47
	41.5147	3337.92			41.5147	3830.45
	41.5477	3222.43			41.5477	3817.09
	41.5807	3308.33			41.5807	3810.69
	41.6137	3266.87			41.6137	4038.84
	41.6467	3331.76			41.6467	3693.01
	41.6797	3394.13			41.6797	3843.58
	41.7127	3295.29			41.7127	3840.8
	41.7457	3331.74			41.7457	3807.93
	41.7787	3280.01			41.7787	3835.11
	41.8117	3206.31			41.8117	3906.25
	41.8447	3272.08			41.8447	3892.04
	41.8777	3281.88			41.8777	3847.69
	41.9107	3314.9			41.9107	3847.5
	41.9437	3270.51			41.9437	3860.85
	41.9767	3286.38			41.9767	3751.4
	42.0097	3334.05			42.0097	3927.23
	42.0427	3350.34			42.0427	3903.78
	42.0757	3389.73			42.0757	3884.98
	42.1087	3306.56			42.1087	3918.46
	42.1417	3268.01			42.1417	3880.03
	42.1747	3339.71			42.1747	3820.55
	42.2077	3308.1			42.2077	3804.28
	42.2407	3312.92			42.2407	3840.99
	42.2737	3308.64			42.2737	3786.19
	42.3067	3291.86			42.3067	3824.97
	42.3397	3294.02			42.3397	3744.48
	42.3727	3365.2			42.3727	3652.71
	42.4057	3247.22			42.4057	3632.95
	42.4387	3206.53			42.4387	3801.49
	42.4717	3234.37			42.4717	3778.5
	42.5047	3246.11			42.5047	3768.25
	42.5377	3270.9			42.5377	3745.04
	42.5707	3294.42			42.5707	3765.68
	42.6037	3285.39			42.6037	3660.22
	42.6367	3267.95			42.6367	3735.23
	42.6697	3304.41			42.6697	3750.86
	42.7027	3320.38			42.7027	3704.54
	42.7357	3289.76			42.7357	3630.76
	42.7687	3242.31			42.7687	3686.19
	42.8017	3223.39			42.8017	3779.36
	42.8347	3245.85			42.8347	3722.22
	42.8677	3278.47			42.8677	3779.22
	42.9007	3283.37			42.9007	3883.89
	42.9337	3300.76			42.9337	3859.89
	42.9667	3351.22			42.9667	3862.28
	42.9997	3385.6			42.9997	3828.6
	43.0327	3365.01			43.0327	3740.37
	43.0657	3334.44			43.0657	3784.33
	43.0987	3363.36			43.0987	3882.2
	43.1317	3410.37			43.1317	3869.26
	43.1647	3394.02			43.1647	3760.66
	43.1977	3325.06			43.1977	3822.21
	43.2307	3405.45			43.2307	3710.01
	43.2637	3350.54			43.2637	3662.29
	43.2967	3385.23			43.2967	3867.54
	43.3297	3398.79			43.3297	3883.77
	43.3627	3460.12			43.3627	3857.13
	43.3957	3397.62			43.3957	3901.57
	43.4287	3524.9			43.4287	3954.4
	43.4617	3501.18			43.4617	3969.41
	43.4947	3504.44			43.4947	3956.13
	43.5277	3535.03			43.5277	3946.6
	43.5607	3550.14			43.5607	3893.6
	43.5937	3476.86			43.5937	3826.71
	43.6267	3538.72			43.6267	3902.35
	43.6597	3407.66			43.6597	3857.71
	43.6927	3427.85			43.6927	3804.63
	43.7257	3396.17			43.7257	3694.57
	43.7587	3401.11			43.7587	3718.2
	43.7917	3421.55			43.7917	3783.46
	43.8247	3423.21			43.8247	3932.48
	43.8577	3491.44			43.8577	3875.7
	43.8907	3516.39			43.8907	3892.32
	43.9237	3633.16			43.9237	3964.24
	43.9567	3601.49			43.9567	3988.24
	43.9897	3557.6			43.9897	3897.35
	44.0227	3648.84			44.0227	4001.15
	44.0557	3688.23			44.0557	3885.83
	44.0887	3521.8			44.0887	3887.38
	44.1217	3578.15			44.1217	3854.07
	44.1547	3637.22			44.1547	3891.18
	44.1877	3513.8			44.1877	3790.55
	44.2207	3391.36			44.2207	3839.63
	44.2537	3434.51			44.2537	3738.86
	44.2867	3548.77			44.2867	3780.76
	44.3197	3472.9			44.3197	3850.47
	44.3527	3526.61			44.3527	3913.94
	44.3857	3634.7			44.3857	4029.79
	44.4187	3667.53			44.4187	4232.75
	44.4517	4079.63			44.4517	4433.1
	44.4847	4274.17			44.4847	5050.77
	44.5177	4882.8			44.5177	5836.68
	44.5507	5551.51			44.5507	6756.79
	44.5837	5965.7			44.5837	7439.37
	44.6167	6603.8			44.6167	7710.05
	44.6497	7036.57			44.6497	7483.59
	44.6827	7124.69			44.6827	6867.04
	44.7157	6962.83			44.7157	6338.65
	44.7487	6338.12			44.7487	5678.25
	44.7817	5671.26			44.7817	5014.15
	44.8147	5084.05			44.8147	4387.74
	44.8477	4506.45			44.8477	4000.1
	44.8807	3981.22			44.8807	3731.95
	44.9137	3740.41			44.9137	3671.45
	44.9467	3415.36			44.9467	3623.97
	44.9797	3328.13			44.9797	3624.81
	45.0127	3344.36			45.0127	3515.99
	45.0457	3313.75			45.0457	3521.82
	45.0787	3321.48			45.0787	3593.65
	45.1117	3268.12			45.1117	3526.96
	45.1447	3264.23			45.1447	3491.48
	45.1777	3306.73			45.1777	3497.75
	45.2107	3259.63			45.2107	3431.96
	45.2437	3207.22			45.2437	3412.97
	45.2767	3187.47			45.2767	3389.79
	45.3097	3188.58			45.3097	3413.91
	45.3427	3141.99			45.3427	3419.62
	45.3757	3152.38			45.3757	3463.74
	45.4087	3196.37			45.4087	3448.5
	45.4417	3210.93			45.4417	3373.88
	45.4747	3216.99			45.4747	3391.18
	45.5077	3196.27			45.5077	3414.74
	45.5407	3147.46			45.5407	3383.32
	45.5737	3110.63			45.5737	3353.25
	45.6067	3165.05			45.6067	3350.03
	45.6397	3200.95			45.6397	3366.91
	45.6727	3108			45.6727	3365.88
	45.7057	3024.82			45.7057	3343.54
	45.7387	3074.73			45.7387	3402.99
	45.7717	3168.88			45.7717	3383.7
	45.8047	3213.22			45.8047	3334.35
	45.8377	3200.55			45.8377	3396.19
	45.8707	3136.63			45.8707	3420.89
	45.9037	3125.37			45.9037	3376.92
	45.9367	3142.09			45.9367	3439.66
	45.9697	3154.65			45.9697	3356.37
	46.0027	3144.7			46.0027	3310.56
	46.0357	3134.57			46.0357	3401.01
	46.0687	3111.27			46.0687	3391.11
	46.1017	3093.26			46.1017	3361.92
	46.1347	3079.38			46.1347	3416.59
	46.1677	3164.68			46.1677	3408.91
	46.2007	3094.14			46.2007	3366.8
	46.2337	3230.87			46.2337	3312.13
	46.2667	3174.63			46.2667	3318.5
	46.2997	3074.55			46.2997	3372.23
	46.3327	3166.5			46.3327	3330.33
	46.3657	3178.99			46.3657	3287.41
	46.3987	3120.53			46.3987	3345.99
	46.4317	3205.24			46.4317	3321.74
	46.4647	3167.39			46.4647	3327.61
	46.4977	3171.04			46.4977	3437.4
	46.5307	3229.13			46.5307	3422.91
	46.5637	3152.33			46.5637	3300.83
	46.5967	3141.17			46.5967	3355.71
	46.6297	3376.98			46.6297	3550.92
	46.6627	3325.77			46.6627	3484.84
	46.6957	3280.47			46.6957	3566.92
	46.7287	3326.96			46.7287	3557.11
	46.7617	3471.62			46.7617	3689.79
	46.7947	3553.57			46.7947	3627.96
	46.8277	3530.43			46.8277	3702.9
	46.8607	3627.93			46.8607	3726.35
	46.8937	3607.08			46.8937	3609.81
	46.9267	3475.69			46.9267	3552.57
	46.9597	3462.41			46.9597	3480.68
	46.9927	3339.77			46.9927	3387.56
	47.0257	3331.72			47.0257	3338.73
	47.0587	3247.1			47.0587	3368.13
	47.0917	3253.74			47.0917	3306.39
	47.1247	3185.66			47.1247	3283.78
	47.1577	3127.08			47.1577	3281.61
	47.1907	3119			47.1907	3218.87
	47.2237	3133.95			47.2237	3243.64
	47.2567	3186.89			47.2567	3302.3
	47.2897	3086.08			47.2897	3258.1
	47.3227	3085.15			47.3227	3222.26
	47.3557	3029.61			47.3557	3182.19
	47.3887	3156.25			47.3887	3173.33
	47.4217	3127.55			47.4217	3079.22
	47.4547	3147.78			47.4547	3122.76
	47.4877	3157.17			47.4877	3194.06
	47.5207	3139.95			47.5207	3219.1
	47.5537	3092.46			47.5537	3253.01
	47.5867	3032.13			47.5867	3224.2
	47.6197	3088.34			47.6197	3195.72
	47.6527	3163.97			47.6527	3221.41
	47.6857	3072.25			47.6857	3292.11
	47.7187	3034.15			47.7187	3201.31
	47.7517	3042.86			47.7517	3126.2
	47.7847	3093.94			47.7847	3155.97
	47.8177	3094.44			47.8177	3200.48
	47.8507	3061.19			47.8507	3159.52
	47.8837	3016.61			47.8837	3150.41
	47.9167	3059.5			47.9167	3158.79
	47.9497	3129.57			47.9497	3121.7
	47.9827	3107.38			47.9827	3083.91
	48.0157	3080.69			48.0157	3157.04
	48.0487	3071.65			48.0487	3172.42
	48.0817	3082.58			48.0817	3163.02
	48.1147	3097.17			48.1147	3146.31
	48.1477	3005.13			48.1477	3150.5
	48.1807	2974.23			48.1807	3163.9
	48.2137	3072.98			48.2137	3070.71
	48.2467	3055.25			48.2467	3094.23
	48.2797	3008.17			48.2797	3114.13
	48.3127	3068.72			48.3127	3105.9
	48.3457	3066.32			48.3457	3130.18
	48.3787	3030.91			48.3787	3050.49
	48.4117	3085.36			48.4117	3037.25
	48.4447	3070.35			48.4447	3076.39
	48.4777	3053.84			48.4777	3048.46
	48.5107	2991.45			48.5107	3060.58
	48.5437	2987.86			48.5437	3069.68
	48.5767	3038.58			48.5767	3135.99
	48.6097	3006.6			48.6097	3060.81
	48.6427	3012.47			48.6427	2966.78
	48.6757	3011.38			48.6757	3049.92
	48.7087	2976.95			48.7087	3112.84
	48.7417	3098.76			48.7417	3065.84
	48.7747	3109.96			48.7747	3008.63
	48.8077	3143.62			48.8077	3088.23
	48.8407	3055.83			48.8407	3071.78
	48.8737	3055.11			48.8737	2984.27
	48.9067	3080.87			48.9067	3047.94
	48.9397	3009.98			48.9397	2984.12
	48.9727	3064.3			48.9727	3120.12
	49.0057	3027.84			49.0057	3065.22
	49.0387	3045.81			49.0387	3077.6
	49.0717	3016.79			49.0717	3025.3
	49.1047	2999.02			49.1047	3039.55
	49.1377	2981.93			49.1377	3103.01
	49.1707	2981.39			49.1707	3088.99
	49.2037	3072.64			49.2037	3055.46
	49.2367	2944.75			49.2367	3056.63
	49.2697	3033.76			49.2697	2973.06
	49.3027	2989.02			49.3027	3019.89
	49.3357	3020.16			49.3357	2962.04
	49.3687	3118.06			49.3687	3061.32
	49.4017	3011.42			49.4017	3063.36
	49.4347	3018.87			49.4347	2952.1
	49.4677	3128.7			49.4677	2988.27
	49.5007	2966.24			49.5007	3057.58
	49.5337	3036.53			49.5337	2991.6
	49.5667	3087.64			49.5667	2928.07
	49.5997	3039.47			49.5997	3015.83
	49.6327	2982.36			49.6327	3038.38
	49.6657	3032.49			49.6657	3008.69
	49.6987	3010.77			49.6987	2953.23
	49.7317	3133.1			49.7317	2932.58
	49.7647	2993.45			49.7647	2977.58
	49.7977	2997.4			49.7977	2909.07
	49.8307	3005.5			49.8307	2875.3
	49.8637	2973.24			49.8637	2949.61
	49.8967	3086.16			49.8967	3006.23
	49.9297	2951.47			49.9297	3001.57
	49.9627	2977.74			49.9627	3073.92
	49.9957	2959.34			49.9957	2980.96
	50.0287	2986.55			50.0287	2922.72
	50.0617	2999			50.0617	2898.95
	50.0947	2989.5			50.0947	2883.41
	50.1277	2908.46			50.1277	2970.02
	50.1607	2970.4			50.1607	3017.39
	50.1937	2957.74			50.1937	3046.38
	50.2267	3044.49			50.2267	2961.76
	50.2597	3045.95			50.2597	2886.79
	50.2927	3019.04			50.2927	2960.96
	50.3257	3042.4			50.3257	2987.15
	50.3587	3023.9			50.3587	2921.09
	50.3917	2993.28			50.3917	2914.66
	50.4247	2989.02			50.4247	2871.82
	50.4577	2966.16			50.4577	2817.8
	50.4907	3005.73			50.4907	2808.89
	50.5237	3034.54			50.5237	2835.37
	50.5567	3020.57			50.5567	2842.23
	50.5897	2988.33			50.5897	2892.3
	50.6227	2994.64			50.6227	2949.51
	50.6557	3015.81			50.6557	2922.37
	50.6887	3004.47			50.6887	2892.21
	50.7217	3011.75			50.7217	2945.15
	50.7547	3010.67			50.7547	2992.57
	50.7877	2963.84			50.7877	2940.06
	50.8207	3006.73			50.8207	2874.37
	50.8537	3076.05			50.8537	2858.75
	50.8867	3004.13			50.8867	2886.41
	50.9197	2988.9			50.9197	2949.88
	50.9527	3026.53			50.9527	2963.88
	50.9857	2999.55			50.9857	2941.1
	51.0187	2955.97			51.0187	2935.51
	51.0517	2918.38			51.0517	2902.76
	51.0847	2951.54			51.0847	2942.31
	51.1177	2969.02			51.1177	2920.69
	51.1507	2968.63			51.1507	2900.08
	51.1837	2903.13			51.1837	2957.54
	51.2167	2961.71			51.2167	2894.28
	51.2497	3003.24			51.2497	2906.24
	51.2827	3056.47			51.2827	2989.35
	51.3157	3012.47			51.3157	2905.05
	51.3487	3021.01			51.3487	2840.36
	51.3817	3017.74			51.3817	2930.33
	51.4147	2929.67			51.4147	2945.1
	51.4477	3011.41			51.4477	2888.93
	51.4807	3059.83			51.4807	2918.7
	51.5137	3002.48			51.5137	2865.08
	51.5467	3026.81			51.5467	2884.1
	51.5797	2988.65			51.5797	2724.43
	51.6127	3008.84			51.6127	2866.09
	51.6457	3080.31			51.6457	2896.38
	51.6787	2929.07			51.6787	2745.67
	51.7117	2976.11			51.7117	2845.26
	51.7447	3059.78			51.7447	2740.6
	51.7777	3017.15			51.7777	2767.07
	51.8107	3073.17			51.8107	2801.2
	51.8437	3081.94			51.8437	2957.8
	51.8767	2988.81			51.8767	2859.73
	51.9097	3001.19			51.9097	2803.94
	51.9427	2897.79			51.9427	2815.93
	51.9757	2932.1			51.9757	2727.3
	52.0087	2941.97			52.0087	2810.59
	52.0417	3007.98			52.0417	2812.92
	52.0747	2963.31			52.0747	2815.03
	52.1077	2919.79			52.1077	2751.26
	52.1407	2911.37			52.1407	2889.59
	52.1737	2953.97			52.1737	2909.25
	52.2067	3019.66			52.2067	2933.92
	52.2397	3097.71			52.2397	2858.27
	52.2727	3033.3			52.2727	2792.72
	52.3057	3051.51			52.3057	2871.9
	52.3387	3068.93			52.3387	2818.85
	52.3717	3040.96			52.3717	2820.92
	52.4047	3074.9			52.4047	2833.45
	52.4377	3036.18			52.4377	2875.06
	52.4707	3064.74			52.4707	2834.19
	52.5037	2935.69			52.5037	2807.63
	52.5367	2952.29			52.5367	2795
	52.5697	3057.33			52.5697	2785.51
	52.6027	3052.98			52.6027	2716.75
	52.6357	3022.04			52.6357	2752.82
	52.6687	2963.63			52.6687	2847.6
	52.7017	2932.09			52.7017	2816.76
	52.7347	2992.45			52.7347	2783.11
	52.7677	3006.69			52.7677	2777
	52.8007	2967.3			52.8007	2732.24
	52.8337	2990.15			52.8337	2885.47
	52.8667	2991.28			52.8667	2868.8
	52.8997	2936.42			52.8997	2808.98
	52.9327	2962.18			52.9327	2827.86
	52.9657	3012.08			52.9657	2828.19
	52.9987	3038.6			52.9987	2855.25
	53.0317	2928.94			53.0317	2805.38
	53.0647	2914.84			53.0647	2801.8
	53.0977	2957.42			53.0977	2829.24
	53.1307	2973.46			53.1307	2790.15
	53.1637	2983.23			53.1637	2746.06
	53.1967	2959.85			53.1967	2768.84
	53.2297	2986.49			53.2297	2802.1
	53.2627	3054.95			53.2627	2751.79
	53.2957	3070.91			53.2957	2746.72
	53.3287	3035.42			53.3287	2776.72
	53.3617	2968.8			53.3617	2737.69
	53.3947	2967.37			53.3947	2722.55
	53.4277	3019.72			53.4277	2769.59
	53.4607	2970.07			53.4607	2803.15
	53.4937	2959.13			53.4937	2772.09
	53.5267	3009.88			53.5267	2750.83
	53.5597	2971.16			53.5597	2739.1
	53.5927	2981.96			53.5927	2742.56
	53.6257	2997.53			53.6257	2795.64
	53.6587	2981.75			53.6587	2755.6
	53.6917	2986.47			53.6917	2727.4
	53.7247	2981.02			53.7247	2766.75
	53.7577	3000.68			53.7577	2755.6
	53.7907	3012.77			53.7907	2741.54
	53.8237	2964.53			53.8237	2688.04
	53.8567	2963.42			53.8567	2710.74
	53.8897	2940.26			53.8897	2651.32
	53.9227	2967.73			53.9227	2731.45
	53.9557	2997.7			53.9557	2781.35
	53.9887	2984.46			53.9887	2816.2
	54.0217	2999.97			54.0217	2743.1
	54.0547	2970.49			54.0547	2713.38
	54.0877	3103.9			54.0877	2667.27
	54.1207	3015.95			54.1207	2761.46
	54.1537	3044.24			54.1537	2738.73
	54.1867	3104.01			54.1867	2723.4
	54.2197	3117.9			54.2197	2791.57
	54.2527	3009.66			54.2527	2842.63
	54.2857	3117.88			54.2857	2877.85
	54.3187	3149.05			54.3187	2854.07
	54.3517	3183.49			54.3517	2920.43
	54.3847	3208			54.3847	2945.57
	54.4177	3228.11			54.4177	3040.31
	54.4507	3232.02			54.4507	3109.9
	54.4837	3460.64			54.4837	3046.16
	54.5167	3468.87			54.5167	3059.44
	54.5497	3361.6			54.5497	3107.22
	54.5827	3426.2			54.5827	3040.98
	54.6157	3356.1			54.6157	3091.58
	54.6487	3324.45			54.6487	2939.67
	54.6817	3245.16			54.6817	2845.34
	54.7147	3301.6			54.7147	2850.91
	54.7477	3207.3			54.7477	2846.27
	54.7807	3100.04			54.7807	2798.5
	54.8137	2998.88			54.8137	2799.65
	54.8467	3114.78			54.8467	2701.74
	54.8797	3096.49			54.8797	2752.69
	54.9127	3018.67			54.9127	2796.02
	54.9457	3027.32			54.9457	2717.02
	54.9787	3085.01			54.9787	2771.32
	55.0117	2943.25			55.0117	2629.55
	55.0447	2998.59			55.0447	2627.22
	55.0777	3038.83			55.0777	2710.68
	55.1107	3012.45			55.1107	2769.68
	55.1437	3005.8			55.1437	2746.64
	55.1767	3090.64			55.1767	2698.04
	55.2097	3027.64			55.2097	2641.19
	55.2427	3015.65			55.2427	2624.44
	55.2757	2940.95			55.2757	2694.4
	55.3087	2944.06			55.3087	2645.35
	55.3417	2960.76			55.3417	2663.15
	55.3747	3013.26			55.3747	2680.6
	55.4077	3040.95			55.4077	2712.86
	55.4407	3007.14			55.4407	2642.32
	55.4737	2952.48			55.4737	2653.27
	55.5067	2960.29			55.5067	2664.05
	55.5397	3009.45			55.5397	2623.36
	55.5727	3046.7			55.5727	2623.92
	55.6057	3098.5			55.6057	2643.51
	55.6387	3105.8			55.6387	2638.07
	55.6717	3074.4			55.6717	2595.11
	55.7047	3023.21			55.7047	2652.56
	55.7377	2956.19			55.7377	2702.6
	55.7707	2970.49			55.7707	2727.82
	55.8037	2991.87			55.8037	2688.83
	55.8367	3003.36			55.8367	2604.42
	55.8697	3022.96			55.8697	2671.53
	55.9027	3022			55.9027	2767.85
	55.9357	2988.97			55.9357	2658.07
	55.9687	2988.62			55.9687	2609.06
	56.0017	3046.04			56.0017	2707.02
	56.0347	3038.61			56.0347	2717.72
	56.0677	2996.58			56.0677	2675.72
	56.1007	2981.98			56.1007	2623.96
	56.1337	2985.85			56.1337	2624.42
	56.1667	3043.59			56.1667	2650.77
	56.1997	3071.71			56.1997	2622.65
	56.2327	3009.74			56.2327	2620.33
	56.2657	2972.93			56.2657	2671.32
	56.2987	2976.58			56.2987	2661.59
	56.3317	2973.66			56.3317	2682.76
	56.3647	3036.74			56.3647	2707.32
	56.3977	3119.61			56.3977	2680.84
	56.4307	3010.33			56.4307	2635.9
	56.4637	3009.53			56.4637	2647.32
	56.4967	3040.27			56.4967	2655.41
	56.5297	3029.33			56.5297	2566.18
	56.5627	3040.83			56.5627	2625.19
	56.5957	3084.65			56.5957	2636.57
	56.6287	3100.19			56.6287	2632.71
	56.6617	2944.75			56.6617	2672.16
	56.6947	3009.15			56.6947	2597.92
	56.7277	3050.6			56.7277	2612.85
	56.7607	2999.08			56.7607	2710.29
	56.7937	3034.34			56.7937	2627.19
	56.8267	2978.49			56.8267	2657.71
	56.8597	3011.89			56.8597	2644.05
	56.8927	3093.45			56.8927	2648.53
	56.9257	3060.64			56.9257	2584.32
	56.9587	3049.6			56.9587	2666.33
	56.9917	3050.86			56.9917	2595.39
	57.0247	3083.2			57.0247	2587.08
	57.0577	2880			57.0577	2612.22
	57.0907	3088.86			57.0907	2666.98
	57.1237	3103.9			57.1237	2653.66
	57.1567	3075.9			57.1567	2605.7
	57.1897	3070.89			57.1897	2693.52
	57.2227	2983.01			57.2227	2661
	57.2557	3120.22			57.2557	2586.23
	57.2887	3164.88			57.2887	2636.72
	57.3217	3085.2			57.3217	2553.53
	57.3547	2904.48			57.3547	2661.6
	57.3877	3025.2			57.3877	2586.13
	57.4207	3042.32			57.4207	2612.39
	57.4537	3068.52			57.4537	2607.38
	57.4867	3005.39			57.4867	2567.81
	57.5197	3044.08			57.5197	2562.23
	57.5527	3067.47			57.5527	2626.25
	57.5857	3063.11			57.5857	2626.11
	57.6187	3004.32			57.6187	2636.67
	57.6517	3048.31			57.6517	2602.82
	57.6847	3102.61			57.6847	2571.03
	57.7177	3065.01			57.7177	2690.48
	57.7507	3001.36			57.7507	2618.91
	57.7837	3007.62			57.7837	2641.28
	57.8167	3078.65			57.8167	2639.93
	57.8497	3108.64			57.8497	2559.61
	57.8827	3054.48			57.8827	2597.93
	57.9157	3102.56			57.9157	2647.25
	57.9487	3140.71			57.9487	2694.51
	57.9817	3167.98			57.9817	2805.23
	58.0147	3241.77			58.0147	2853.95
	58.0477	3328.12			58.0477	2839.81
	58.0807	3388.56			58.0807	2858.22
	58.1137	3419.49			58.1137	2825.48
	58.1467	3374.04			58.1467	2762.35
	58.1797	3338.67			58.1797	2717.49
	58.2127	3264.87			58.2127	2698.86
	58.2457	3192.82			58.2457	2658.75
	58.2787	3216.27			58.2787	2606.96
	58.3117	3119.72			58.3117	2597.2
	58.3447	3026.58			58.3447	2596.17
	58.3777	3075.28			58.3777	2598.76
	58.4107	3106.19			58.4107	2591.55
	58.4437	3190.59			58.4437	2622.19
	58.4767	3186.29			58.4767	2641.19
	58.5097	3174.41			58.5097	2640.71
	58.5427	3179.71			58.5427	2606.72
	58.5757	3085.26			58.5757	2575.75
	58.6087	3064.54			58.6087	2599.03
	58.6417	3126.63			58.6417	2611.74
	58.6747	3154.83			58.6747	2621.98
	58.7077	3122			58.7077	2641.46
	58.7407	3081.42			58.7407	2671.45
	58.7737	3057.45			58.7737	2630.9
	58.8067	3088.1			58.8067	2577.78
	58.8397	3057.05			58.8397	2572.08
	58.8727	3049.74			58.8727	2565.7
	58.9057	3037.51			58.9057	2588.64
	58.9387	3049.99			58.9387	2573.25
	58.9717	3091.97			58.9717	2550.58
	59.0047	3046.32			59.0047	2510.36
	59.0377	3078.05			59.0377	2572.31
	59.0707	3119.15			59.0707	2592.08
	59.1037	3173.79			59.1037	2553.18
	59.1367	3092.73			59.1367	2627.12
	59.1697	3085.24			59.1697	2534.12
	59.2027	3120.35			59.2027	2618.33
	59.2357	3076.28			59.2357	2620.31
	59.2687	3051.17			59.2687	2578.12
	59.3017	3122.51			59.3017	2539.21
	59.3347	3113.59			59.3347	2566.27
	59.3677	3147.58			59.3677	2649.94
	59.4007	3071.07			59.4007	2592.38
	59.4337	3138.99			59.4337	2518.62
	59.4667	3138.5			59.4667	2472.92
	59.4997	3061.62			59.4997	2530.88
	59.5327	3025.7			59.5327	2557.55
	59.5657	3085.61			59.5657	2622.18
	59.5987	3096.56			59.5987	2509.09
	59.6317	3148.84			59.6317	2548.22
	59.6647	3104.92			59.6647	2540.58
	59.6977	3191			59.6977	2497.93
	59.7307	3185.49			59.7307	2602.83
	59.7637	3050.03			59.7637	2564.51
	59.7967	3052.8			59.7967	2599.25
	59.8297	3181.76			59.8297	2658.34
	59.8627	2972.44			59.8627	2590.7
	59.8957	3123.21			59.8957	2532.95
	59.9287	3053.8			59.9287	2628.05
	59.9617	3088.07			59.9617	2523.7
	59.9947	3131.27			59.9947	2616.69
	60.0277	3061.83			60.0277	2535.21
	60.0607	3129.01			60.0607	2562.84
	60.0937	3109			60.0937	2561.23
	60.1267	3112.21			60.1267	2483.12
	60.1597	3145.36			60.1597	2502.16
	60.1927	3106.03			60.1927	2525.37
	60.2257	3105.8			60.2257	2521.67
	60.2587	3113.69			60.2587	2503.35
	60.2917	3111.7			60.2917	2525.1
	60.3247	3131.29			60.3247	2538.21
	60.3577	3085.67			60.3577	2562.3
	60.3907	3128.82			60.3907	2504.03
	60.4237	3171.85			60.4237	2521.77
	60.4567	3142.71			60.4567	2595.65
	60.4897	3195.35			60.4897	2530.02
	60.5227	3151.53			60.5227	2496.64
	60.5557	3083.9			60.5557	2564.97
	60.5887	3083.34			60.5887	2554.87
	60.6217	3131.17			60.6217	2519.26
	60.6547	3096.93			60.6547	2512.9
	60.6877	3105.28			60.6877	2557.84
	60.7207	3090.65			60.7207	2536.74
	60.7537	3188.25			60.7537	2568.22
	60.7867	3145.31			60.7867	2570.72
	60.8197	3118.58			60.8197	2581.4
	60.8527	3093.92			60.8527	2597.41
	60.8857	3086.48			60.8857	2534.63
	60.9187	3133.12			60.9187	2526.13
	60.9517	3134.29			60.9517	2588.8
	60.9847	3093.42			60.9847	2550.96
	61.0177	3063.63			61.0177	2519.71
	61.0507	3131.8			61.0507	2535.07
	61.0837	3134.43			61.0837	2518.56
	61.1167	3115.14			61.1167	2515.16
	61.1497	3165.4			61.1497	2497.95
	61.1827	3136.45			61.1827	2508.7
	61.2157	3062.91			61.2157	2527.09
	61.2487	3066.52			61.2487	2508.61
	61.2817	3090.09			61.2817	2513.3
	61.3147	3074.81			61.3147	2555.05
	61.3477	3092.36			61.3477	2558.95
	61.3807	3127.52			61.3807	2497.71
	61.4137	3181.07			61.4137	2524.7
	61.4467	3181.64			61.4467	2524.12
	61.4797	3166.64			61.4797	2509.45
	61.5127	3161.61			61.5127	2516.6
	61.5457	3094.53			61.5457	2532.76
	61.5787	3090.54			61.5787	2549.9
	61.6117	3157.58			61.6117	2625.19
	61.6447	3051.2			61.6447	2599.12
	61.6777	3123.84			61.6777	2583.97
	61.7107	3073.33			61.7107	2593.55
	61.7437	3113.79			61.7437	2640.6
	61.7767	3180.11			61.7767	2616.67
	61.8097	3141.32			61.8097	2548.18
	61.8427	3106.68			61.8427	2571.85
	61.8757	3185.78			61.8757	2567.79
	61.9087	3180.29			61.9087	2590.41
	61.9417	3167.95			61.9417	2542.53
	61.9747	3209.32			61.9747	2603.18
	62.0077	3263.82			62.0077	2598.53
	62.0407	3172.25			62.0407	2536.37
	62.0737	3233.47			62.0737	2544.18
	62.1067	3298.42			62.1067	2518.78
	62.1397	3306.03			62.1397	2605.54
	62.1727	3280.65			62.1727	2616.53
	62.2057	3194.36			62.2057	2610.13
	62.2387	3230.66			62.2387	2608.86
	62.2717	3260.62			62.2717	2533.19
	62.3047	3242.06			62.3047	2589.2
	62.3377	3260.48			62.3377	2596.5
	62.3707	3247.34			62.3707	2598.58
	62.4037	3224.98			62.4037	2633.94
	62.4367	3289.01			62.4367	2763.9
	62.4697	3294.94			62.4697	2706.76
	62.5027	3448.41			62.5027	2742.76
	62.5357	3557.13			62.5357	2778.15
	62.5687	3415.37			62.5687	2780.46
	62.6017	3529.15			62.6017	2796.67
	62.6347	3523.1			62.6347	2846.51
	62.6677	3543.93			62.6677	2869
	62.7007	3554.11			62.7007	2794.78
	62.7337	3654.52			62.7337	2800.29
	62.7667	3473.41			62.7667	2803.67
	62.7997	3504.71			62.7997	2858.96
	62.8327	3588.86			62.8327	2899.33
	62.8657	3622.95			62.8657	2923.24
	62.8987	3768.97			62.8987	2877.92
	62.9317	3734.79			62.9317	2962.35
	62.9647	3787.21			62.9647	2896.4
	62.9977	3759.9			62.9977	2970
	63.0307	3686.01			63.0307	3069.17
	63.0637	3635.23			63.0637	2953.84
	63.0967	3684.96			63.0967	2923.39
	63.1297	3698.37			63.1297	2960.63
	63.1627	3797.4			63.1627	2944.8
	63.1957	3717.16			63.1957	2879.81
	63.2287	3724.92			63.2287	2916.56
	63.2617	3689.29			63.2617	2910.77
	63.2947	3740.82			63.2947	2876.82
	63.3277	3716.86			63.3277	2797.78
	63.3607	3617.57			63.3607	2808.39
	63.3937	3621.05			63.3937	2796.1
	63.4267	3660.82			63.4267	2784.33
	63.4597	3647.8			63.4597	2801
	63.4927	3639.58			63.4927	2843.31
	63.5257	3660.39			63.5257	2831.85
	63.5587	3677.73			63.5587	2838
	63.5917	3711.12			63.5917	2882.73
	63.6247	3633.85			63.6247	2895.83
	63.6577	3654.72			63.6577	2824.45
	63.6907	3689.15			63.6907	2816.61
	63.7237	3647.68			63.7237	2850.57
	63.7567	3673.89			63.7567	2839.55
	63.7897	3709.39			63.7897	2856.36
	63.8227	3792.17			63.8227	2832.21
	63.8557	3783.17			63.8557	2816.68
	63.8887	3723.35			63.8887	2914.17
	63.9217	3810.65			63.9217	2943.6
	63.9547	3869			63.9547	2923.89
	63.9877	3869			63.9877	2938.77
	64.0207	3874.93			64.0207	2902.11
	64.0537	3869.83			64.0537	2947.11
	64.0867	3870.33			64.0867	2961.06
	64.1197	3924.66			64.1197	3027.9
	64.1527	3947.21			64.1527	3088.59
	64.1857	3958.94			64.1857	3047.54
	64.2187	4003.39			64.2187	3064.78
	64.2517	4057.84			64.2517	3096.91
	64.2847	4147.06			64.2847	3190.92
	64.3177	4164.51			64.3177	3235.79
	64.3507	4248.8			64.3507	3266.61
	64.3837	4321.85			64.3837	3405.15
	64.4167	4384.92			64.4167	3395.22
	64.4497	4499.24			64.4497	3534.07
	64.4827	4701.79			64.4827	3677.63
	64.5157	4945.57			64.5157	3871.94
	64.5487	5146.51			64.5487	4099.97
	64.5817	5535.32			64.5817	4487.35
	64.6147	6035.38			64.6147	4886.47
	64.6477	6605.73			64.6477	5442.81
	64.6807	7414.85			64.6807	5999.6
	64.7137	8450.4			64.7137	6813.26
	64.7467	9886.14			64.7467	8062.86
	64.7797	11796.3			64.7797	9834.66
	64.8127	15261.8			64.8127	13333.5
	64.8457	21879.1			64.8457	20177.4
	64.8787	34013.2			64.8787	32907.7
	64.9117	50215.7			64.9117	51228.9
	64.9447	68881.3			64.9447	71140
	64.9777	86239.5			64.9777	82403.7
	65.0107	98427.1			65.0107	82111.3
	65.0437	103623			65.0437	71472.7
	65.0767	102918			65.0767	59046.4
	65.1097	93808.4			65.1097	52335
	65.1427	79399.4			65.1427	51298.2
	65.1757	68864.8			65.1757	47813.8
	65.2087	61960.1			65.2087	41216.9
	65.2417	55526.1			65.2417	30662.1
	65.2747	46536			65.2747	20489.8
	65.3077	34439.4			65.3077	13611
	65.3407	23507.8			65.3407	9620.92
	65.3737	15764.6			65.3737	7390.59
	65.4067	11475.4			65.4067	6132.14
	65.4397	9111.93			65.4397	5284
	65.4727	7589.45			65.4727	4654.91
	65.5057	6688.58			65.5057	4404.72
	65.5387	5922.84			65.5387	3972.31
	65.5717	5477.88			65.5717	3777.8
	65.6047	5160.86			65.6047	3571.62
	65.6377	4913.62			65.6377	3418.25
	65.6707	4795.34			65.6707	3402.13
	65.7037	4608.32			65.7037	3321.88
	65.7367	4461.47			65.7367	3178.75
	65.7697	4334.68			65.7697	3223.69
	65.8027	4232.7			65.8027	3150.07
	65.8357	4133.18			65.8357	3055.66
	65.8687	4115.75			65.8687	3013.51
	65.9017	4183.42			65.9017	3010.79
	65.9347	4093.12			65.9347	2959.42
	65.9677	3957.29			65.9677	2915.83
	66.0007	3940.57			66.0007	2854.52
	66.0337	3938.39			66.0337	2803.52
	66.0667	3823.17			66.0667	2773.7
	66.0997	3796.74			66.0997	2767.56
	66.1327	3828.11			66.1327	2771.83
	66.1657	3901			66.1657	2718.59
	66.1987	3843.01			66.1987	2741.97
	66.2317	3717.51			66.2317	2723.18
	66.2647	3690.36			66.2647	2656.41
	66.2977	3670.93			66.2977	2695.21
	66.3307	3684.23			66.3307	2707.31
	66.3637	3737.92			66.3637	2682.62
	66.3967	3656.57			66.3967	2666.8
	66.4297	3544.75			66.4297	2614.3
	66.4627	3551.5			66.4627	2575.23
	66.4957	3573.95			66.4957	2575.77
	66.5287	3598.04			66.5287	2609.58
	66.5617	3573.63			66.5617	2630.6
	66.5947	3490.39			66.5947	2630.51
	66.6277	3477.79			66.6277	2614.96
	66.6607	3465.91			66.6607	2512.02
	66.6937	3453.85			66.6937	2492.92
	66.7267	3547.95			66.7267	2582.99
	66.7597	3496			66.7597	2550.54
	66.7927	3428.29			66.7927	2485.75
	66.8257	3376.75			66.8257	2476.71
	66.8587	3461.96			66.8587	2496.07
	66.8917	3422.03			66.8917	2499.47
	66.9247	3419.85			66.9247	2557.46
	66.9577	3376.7			66.9577	2493.76
	66.9907	3359.84			66.9907	2479.23
	67.0237	3363.83			67.0237	2520.74
	67.0567	3351.7			67.0567	2563.49
	67.0897	3343.89			67.0897	2494.16
	67.1227	3321.26			67.1227	2536.5
	67.1557	3366.55			67.1557	2504.64
	67.1887	3330.72			67.1887	2459.97
	67.2217	3277.6			67.2217	2445.84
	67.2547	3294.81			67.2547	2508.95
	67.2877	3226.53			67.2877	2502.77
	67.3207	3313.3			67.3207	2446.85
	67.3537	3341			67.3537	2440.79
	67.3867	3244.42			67.3867	2489.68
	67.4197	3308.21			67.4197	2483.77
	67.4527	3323.63			67.4527	2487.8
	67.4857	3362.21			67.4857	2481.7
	67.5187	3321.45			67.5187	2465.3
	67.5517	3282.07			67.5517	2407.59
	67.5847	3374.18			67.5847	2427.33
	67.6177	3407.95			67.6177	2376.3
	67.6507	3181.31			67.6507	2396.62
	67.6837	3243.51			67.6837	2376.28
	67.7167	3254.78			67.7167	2467.91
	67.7497	3285.94			67.7497	2380.85
	67.7827	3287			67.7827	2396.18
	67.8157	3364.22			67.8157	2322.55
	67.8487	3235.22			67.8487	2450.88
	67.8817	3260.74			67.8817	2358.3
	67.9147	3226.04			67.9147	2356.15
	67.9477	3158.73			67.9477	2415.46
	67.9807	3314.4			67.9807	2355.2
	68.0137	3366.44			68.0137	2326.85
	68.0467	3209.75			68.0467	2351.15
	68.0797	3150.9			68.0797	2422.91
	68.1127	3158.25			68.1127	2394.51
	68.1457	3232.74			68.1457	2369.89
	68.1787	3237.76			68.1787	2362.43
	68.2117	3214.46			68.2117	2291.64
	68.2447	3235.43			68.2447	2398.27
	68.2777	3187.94			68.2777	2392.22
	68.3107	3246.96			68.3107	2367.91
	68.3437	3228.37			68.3437	2371.11
	68.3767	3175.21			68.3767	2276.93
	68.4097	3225.27			68.4097	2380.41
	68.4427	3274.85			68.4427	2379.71
	68.4757	3199.58			68.4757	2340.05
	68.5087	3182.64			68.5087	2320.77
	68.5417	3262.01			68.5417	2304.37
	68.5747	3183.74			68.5747	2303.24
	68.6077	3244.27			68.6077	2327.16
	68.6407	3272.96			68.6407	2308.13
	68.6737	3216.51			68.6737	2320.22
	68.7067	3217.61			68.7067	2323.46
	68.7397	3219.07			68.7397	2319.96
	68.7727	3230.7			68.7727	2365.43
	68.8057	3337.11			68.8057	2370.08
	68.8387	3332.13			68.8387	2368.69
	68.8717	3304.91			68.8717	2462.22
	68.9047	3378.53			68.9047	2503.76
	68.9377	3350.44			68.9377	2464.32
	68.9707	3310.96			68.9707	2419.3
	69.0037	3276.15			69.0037	2420.32
	69.0367	3259.92			69.0367	2413.82
	69.0697	3307.85			69.0697	2367.28
	69.1027	3310.18			69.1027	2367.48
	69.1357	3267.12			69.1357	2372.02
	69.1687	3205.93			69.1687	2323.12
	69.2017	3244.8			69.2017	2270.64
	69.2347	3269.49			69.2347	2288.34
	69.2677	3230.36			69.2677	2282.82
	69.3007	3233.64			69.3007	2280.42
	69.3337	3255.28			69.3337	2294.99
	69.3667	3231.4			69.3667	2357.77
	69.3997	3201.59			69.3997	2412.74
	69.4327	3230.48			69.4327	2390.33
	69.4657	3304.56			69.4657	2372.26
	69.4987	3191.3			69.4987	2310.83
	69.5317	3222.5			69.5317	2237.6
	69.5647	3188.99			69.5647	2273.61
	69.5977	3180.94			69.5977	2228.78
	69.6307	3129.83			69.6307	2262.46
	69.6637	3125.92			69.6637	2242.87
	69.6967	3153.5			69.6967	2154.22
	69.7297	3103.62			69.7297	2227.33
	69.7627	3094.43			69.7627	2283.9
	69.7957	3178.64			69.7957	2196.49
	69.8287	3064.88			69.8287	2207.98
	69.8617	3046			69.8617	2188.98
	69.8947	3078.73			69.8947	2196.77
	69.9277	3088.97			69.9277	2242.86
	69.9607	3115.89			69.9607	2227.99
	69.9937	3036.55			69.9937	2156.09
	70.0267	3112.21			70.0267	2216.66
	70.0597	3076.98			70.0597	2161.75
	70.0927	3089.32			70.0927	2167.63
	70.1257	3107.85			70.1257	2227.97
	70.1587	3117.94			70.1587	2184.27
	70.1917	3032.42			70.1917	2179.18
	70.2247	3106.83			70.2247	2157.73
	70.2577	3097.82			70.2577	2224.97
	70.2907	3069.19			70.2907	2151.49
	70.3237	3068.02			70.3237	2189.38
	70.3567	3163.86			70.3567	2180.09
	70.3897	3072.4			70.3897	2110.15
	70.4227	3080.26			70.4227	2117.05
	70.4557	3068.91			70.4557	2179.68
	70.4887	2972.56			70.4887	2228.8
	70.5217	3015.59			70.5217	2195.83
	70.5547	2991.55			70.5547	2128.37
	70.5877	3024.95			70.5877	2097.61
	70.6207	3078.56			70.6207	2191.74
	70.6537	3006.54			70.6537	2138.39
	70.6867	2998.05			70.6867	2152.25
	70.7197	3030.51			70.7197	2066.87
	70.7527	3163.56			70.7527	2188.23
	70.7857	3069.01			70.7857	2153.22
	70.8187	2981.24			70.8187	2163.21
	70.8517	3060.21			70.8517	2207.69
	70.8847	3054.06			70.8847	2173.41
	70.9177	3031.19			70.9177	2126.92
[truncated: 274 more rows]

## Sheet: Figure 2f
	Figure 2. XRD patterns of current collectors before and after contact with LPSCl. XRD patterns of current collectors of (a) Cu, (b) SS, (c) Ni, (d) Al, (e) Al/C, (f) Li and (g) Cu/Li before and after direct contact with LPSCl electrolyte for 24 h.
Li before contact LPSCl	Pos. [°_x0001_-	Intensity [Counts]		Li after contact LPSCl (24 hours)	Pos. [°_x0001_B	Intensity [Counts]
	5.0167	21372.8			5.0167	28044
	5.0497	20989.1			5.0497	27616.7
	5.0827	20877.4			5.0827	27646.2
	5.1157	20906.1			5.1157	27654.1
	5.1487	19618.6			5.1487	27731.9
	5.1817	19692.8			5.1817	27533.8
	5.2147	20453.7			5.2147	27034
	5.2477	19970.6			5.2477	27555
	5.2807	20319.8			5.2807	27239.7
	5.3137	20251.2			5.3137	27215
	5.3467	19326.1			5.3467	26754.8
	5.3797	19876.4			5.3797	26215.2
	5.4127	18985.6			5.4127	26536.8
	5.4457	19426.2			5.4457	27023.7
	5.4787	18922.4			5.4787	27012.4
	5.5117	18936.7			5.5117	26782.4
	5.5447	19467.1			5.5447	26618.9
	5.5777	19047.2			5.5777	26248.7
	5.6107	18686.4			5.6107	26214.1
	5.6437	18747.3			5.6437	26294.2
	5.6767	18608.6			5.6767	26097.2
	5.7097	18166.6			5.7097	26437.6
	5.7427	18641.6			5.7427	26402.1
	5.7757	18480.4			5.7757	26029
	5.8087	18850.4			5.8087	26458.4
	5.8417	18201.9			5.8417	26621.6
	5.8747	18229.6			5.8747	26419.2
	5.9077	18023			5.9077	26073.7
	5.9407	18145.8			5.9407	25880
	5.9737	17979.6			5.9737	26296.8
	6.0067	18064.1			6.0067	26885
	6.0397	17843			6.0397	26443.4
	6.0727	18314			6.0727	25018.9
	6.1057	18229.9			6.1057	25361.7
	6.1387	18096.5			6.1387	25793.5
	6.1717	18004.4			6.1717	25348.6
	6.2047	17894.1			6.2047	25847.4
	6.2377	18122.9			6.2377	26265.5
	6.2707	17958.8			6.2707	25958.6
	6.3037	17520.9			6.3037	26048.7
	6.3367	17602.4			6.3367	26017.2
	6.3697	17856.6			6.3697	26097.4
	6.4027	17943.9			6.4027	26281.5
	6.4357	18099.6			6.4357	25708.5
	6.4687	18184			6.4687	25599.8
	6.5017	18167.2			6.5017	25854.6
	6.5347	18056.7			6.5347	25463.6
	6.5677	17995.3			6.5677	25334.9
	6.6007	17935.7			6.6007	25752
	6.6337	17885.2			6.6337	25613.3
	6.6667	18020.9			6.6667	25214.9
	6.6997	18068.6			6.6997	25491.1
	6.7327	17793.1			6.7327	25900.9
	6.7657	17809			6.7657	25953.5
	6.7987	17769.5			6.7987	25734
	6.8317	17990.3			6.8317	26143.7
	6.8647	18113.7			6.8647	25537.6
	6.8977	17897.8			6.8977	25720.8
	6.9307	17798.4			6.9307	25950
	6.9637	18075.7			6.9637	25993
	6.9967	17968.8			6.9967	25770
	7.0297	18024.4			7.0297	25958.5
	7.0627	17946.2			7.0627	25830.1
	7.0957	17930.9			7.0957	25931.3
	7.1287	18031.8			7.1287	25380.9
	7.1617	18046.3			7.1617	26034.8
	7.1947	18422.5			7.1947	26525
	7.2277	18532.7			7.2277	26745.6
	7.2607	18426.7			7.2607	26706.2
	7.2937	17888.5			7.2937	25871.1
	7.3267	18204.7			7.3267	25939.6
	7.3597	18321.1			7.3597	26342.7
	7.3927	18315.3			7.3927	25761
	7.4257	18353.7			7.4257	26585.4
	7.4587	18318.9			7.4587	26165.2
	7.4917	18544.6			7.4917	26363.9
	7.5247	18172.1			7.5247	27151.6
	7.5577	18807.2			7.5577	26913.2
	7.5907	18495.4			7.5907	26657.8
	7.6237	18260.8			7.6237	27202.5
	7.6567	18646.8			7.6567	28051.7
	7.6897	18938			7.6897	26631.8
	7.7227	18542.6			7.7227	26492
	7.7557	18740.1			7.7557	27139.3
	7.7887	18560			7.7887	26791.8
	7.8217	19093.7			7.8217	27024.8
	7.8547	18890.3			7.8547	26912.7
	7.8877	18361.8			7.8877	27082.7
	7.9207	19432.5			7.9207	27152.3
	7.9537	18789.6			7.9537	26900.3
	7.9867	19061.6			7.9867	27171.3
	8.0197	19319.8			8.0197	27149.5
	8.0527	19262.4			8.0527	27721.9
	8.0857	18875.5			8.0857	27564.5
	8.1187	19358.7			8.1187	27660.1
	8.1517	19288.3			8.1517	27459
	8.1847	18747.2			8.1847	27478
	8.2177	19537.4			8.2177	27670.7
	8.2507	19483.9			8.2507	27861.3
	8.2837	19875.9			8.2837	27886.3
	8.3167	19828.7			8.3167	27950.6
	8.3497	19496			8.3497	27304.3
	8.3827	19962.2			8.3827	27480.6
	8.4157	19896.2			8.4157	28229
	8.4487	19645.4			8.4487	28017.2
	8.4817	19689.4			8.4817	28137.5
	8.5147	19393			8.5147	28481.4
	8.5477	19611.1			8.5477	28365.3
	8.5807	19744.8			8.5807	28561.6
	8.6137	19755			8.6137	28805.7
	8.6467	19719.1			8.6467	28618.8
	8.6797	19738.1			8.6797	28296.2
	8.7127	20129.9			8.7127	28519.5
	8.7457	20307.7			8.7457	28480.3
	8.7787	20270.9			8.7787	28655.7
	8.8117	20094.9			8.8117	28688.4
	8.8447	20070.2			8.8447	28499.3
	8.8777	20032			8.8777	28513.8
	8.9107	20071.1			8.9107	28973.5
	8.9437	20381.6			8.9437	29118.5
	8.9767	20208.5			8.9767	28692.9
	9.0097	19877.2			9.0097	29011.4
	9.0427	19905.4			9.0427	29646
	9.0757	20012.8			9.0757	29653.2
	9.1087	20009.6			9.1087	29468.1
	9.1417	20172.3			9.1417	29674.2
	9.1747	20280.2			9.1747	29433.4
	9.2077	19981.4			9.2077	28850.2
	9.2407	20342.5			9.2407	29180.8
	9.2737	20726.3			9.2737	29206.8
	9.3067	20878.2			9.3067	29028.5
	9.3397	20862.4			9.3397	29540.4
	9.3727	20917.6			9.3727	29984.3
	9.4057	20665.9			9.4057	30307.5
	9.4387	20768.3			9.4387	30456.7
	9.4717	20953.2			9.4717	29698.8
	9.5047	21254.9			9.5047	29520.6
	9.5377	21215.5			9.5377	30275
	9.5707	20578.5			9.5707	30217.2
	9.6037	21023.7			9.6037	30116.4
	9.6367	20828.8			9.6367	29960.4
	9.6697	20624.6			9.6697	30221.1
	9.7027	21003.1			9.7027	29532.6
	9.7357	20726.7			9.7357	29651.8
	9.7687	20708			9.7687	30325.6
	9.8017	21213.6			9.8017	30036.2
	9.8347	20916			9.8347	29762.3
	9.8677	21138.7			9.8677	30286.8
	9.9007	21019.6			9.9007	30584.3
	9.9337	20865.8			9.9337	29977.9
	9.9667	21275.7			9.9667	30309.1
	9.9997	20407.4			9.9997	29564
	10.0327	20697.3			10.0327	30420.3
	10.0657	20945.5			10.0657	30823.1
	10.0987	21043.6			10.0987	30675.6
	10.1317	20848.5			10.1317	30681.6
	10.1647	20774.5			10.1647	30420.4
	10.1977	21267.8			10.1977	30218
	10.2307	20991.4			10.2307	30195.4
	10.2637	21016.6			10.2637	30334.4
	10.2967	20640.1			10.2967	30166.8
	10.3297	21146.2			10.3297	30064.5
	10.3627	20627.8			10.3627	30026.3
	10.3957	20682			10.3957	30277.2
	10.4287	20591.8			10.4287	30417.3
	10.4617	21120.7			10.4617	30430.9
	10.4947	21254.9			10.4947	30257.4
	10.5277	20250.6			10.5277	29918.1
	10.5607	20638.7			10.5607	30106.5
	10.5937	20451.3			10.5937	29986.3
	10.6267	20471.3			10.6267	30324.9
	10.6597	20866.7			10.6597	29877.8
	10.6927	20382.2			10.6927	29643.5
	10.7257	20635.9			10.7257	29664
	10.7587	20151.3			10.7587	29708.9
	10.7917	20557.3			10.7917	29834.5
	10.8247	20668.9			10.8247	30249
	10.8577	20509			10.8577	30221.4
	10.8907	20776.3			10.8907	29404.3
	10.9237	20392.7			10.9237	29431.4
	10.9567	20308			10.9567	29152.9
	10.9897	20244.9			10.9897	29584.6
	11.0227	20266.8			11.0227	29808.9
	11.0557	19788.3			11.0557	29627.3
	11.0887	19898.7			11.0887	29501
	11.1217	19774.4			11.1217	29226.5
	11.1547	19812.7			11.1547	29463
	11.1877	19588.3			11.1877	29446
	11.2207	19730.3			11.2207	28972.7
	11.2537	20165.4			11.2537	29025
	11.2867	19761.2			11.2867	29245.6
	11.3197	19512			11.3197	29414.6
	11.3527	19580.7			11.3527	29207.1
	11.3857	19471.1			11.3857	29050.9
	11.4187	19623.2			11.4187	28887.5
	11.4517	19604.5			11.4517	28771.6
	11.4847	19462			11.4847	29112.8
	11.5177	19442.9			11.5177	29077.8
	11.5507	19369.2			11.5507	28969.2
	11.5837	19284.2			11.5837	29013.8
	11.6167	19144.5			11.6167	28447
	11.6497	19159.1			11.6497	28501.1
	11.6827	19215			11.6827	29213.6
	11.7157	19044.9			11.7157	29005.4
	11.7487	18937.9			11.7487	28512.6
	11.7817	18886.8			11.7817	28547.2
	11.8147	18804.7			11.8147	28607.1
	11.8477	18987.1			11.8477	28324.3
	11.8807	19073.8			11.8807	28134
	11.9137	18929.5			11.9137	28215.3
	11.9467	19142.7			11.9467	28470.2
	11.9797	19146.6			11.9797	28283.6
	12.0127	18808.5			12.0127	28441
	12.0457	18632.7			12.0457	28382.2
	12.0787	18684.4			12.0787	28493.3
	12.1117	18460.5			12.1117	28512.3
	12.1447	18532.1			12.1447	28471.8
	12.1777	18521.6			12.1777	28239
	12.2107	18334.7			12.2107	27613.1
	12.2437	18317.6			12.2437	28297.6
	12.2767	18573.3			12.2767	27764.3
	12.3097	18004.4			12.3097	27280.3
	12.3427	18089.6			12.3427	27545.3
	12.3757	18074.8			12.3757	27205
	12.4087	18282.6			12.4087	27996
	12.4417	18258.3			12.4417	28291.2
	12.4747	18432.6			12.4747	27474.2
	12.5077	17683.2			12.5077	27225.8
	12.5407	17665.9			12.5407	27663.4
	12.5737	18070.9			12.5737	27537.6
	12.6067	17654.1			12.6067	27579.4
	12.6397	17514.5			12.6397	28001.9
	12.6727	17987.2			12.6727	27733.4
	12.7057	17486.9			12.7057	27673.8
	12.7387	17725.4			12.7387	27856.3
	12.7717	17794.1			12.7717	27394.5
	12.8047	17710			12.8047	27678.2
	12.8377	17767.3			12.8377	27834.6
	12.8707	17581.7			12.8707	27461
	12.9037	17491.9			12.9037	27665.6
	12.9367	17554.3			12.9367	27601.4
	12.9697	17577.2			12.9697	27365.3
	13.0027	17379.4			13.0027	27308.9
	13.0357	17291.4			13.0357	27419.4
	13.0687	17151			13.0687	27175.6
	13.1017	17758.8			13.1017	27636.9
	13.1347	17348.5			13.1347	27118.1
	13.1677	17325.1			13.1677	27420.4
	13.2007	17197.7			13.2007	27459.8
	13.2337	17171.3			13.2337	27519.8
	13.2667	17475			13.2667	27025.1
	13.2997	17389.3			13.2997	26944.8
	13.3327	17224			13.3327	27005
	13.3657	17317.6			13.3657	27171.8
	13.3987	16841.3			13.3987	27383.1
	13.4317	16890.7			13.4317	27396.1
	13.4647	16783.6			13.4647	27345.7
	13.4977	17080.6			13.4977	27025.6
	13.5307	17051.1			13.5307	27274
	13.5637	16681.6			13.5637	26870.3
	13.5967	16643.6			13.5967	26778.7
	13.6297	16991.7			13.6297	26860.1
	13.6627	17129			13.6627	27228.6
	13.6957	16903			13.6957	27321.8
	13.7287	17033.9			13.7287	26568.3
	13.7617	17081.3			13.7617	26710.1
	13.7947	16777.2			13.7947	27606.6
	13.8277	16480.5			13.8277	27514.4
	13.8607	16368.5			13.8607	27036.8
	13.8937	16724.1			13.8937	26471
	13.9267	16722.8			13.9267	26526.5
	13.9597	16547			13.9597	26884.4
	13.9927	16389.2			13.9927	26609.8
	14.0257	16140.1			14.0257	26539.4
	14.0587	16342.4			14.0587	26770
	14.0917	16330.8			14.0917	27174.7
	14.1247	16448.7			14.1247	27142
	14.1577	16569.8			14.1577	26707
	14.1907	16452			14.1907	26718.8
	14.2237	16483.1			14.2237	26653
	14.2567	16636.8			14.2567	26842.2
	14.2897	16809.8			14.2897	26913.9
	14.3227	16740.3			14.3227	26696.1
	14.3557	16866.7			14.3557	27027.6
	14.3887	16747.2			14.3887	27141.1
	14.4217	16585.4			14.4217	27104.8
	14.4547	16677.8			14.4547	26803.2
	14.4877	16776.3			14.4877	26800.3
	14.5207	16711.3			14.5207	26835.8
	14.5537	16470.6			14.5537	26883.4
	14.5867	16432.1			14.5867	26791
	14.6197	16362.1			14.6197	26820.5
	14.6527	16819.9			14.6527	27032.1
	14.6857	16725			14.6857	26818.3
	14.7187	16321.3			14.7187	26763.1
	14.7517	16427.4			14.7517	26905.1
	14.7847	16557.5			14.7847	26947.1
	14.8177	16636			14.8177	27356.9
	14.8507	16539.8			14.8507	27005
	14.8837	16575.8			14.8837	27068.8
	14.9167	16622.8			14.9167	26969.7
	14.9497	16346			14.9497	27090.1
	14.9827	16458.1			14.9827	27163.7
	15.0157	16715.4			15.0157	26681.3
	15.0487	16419.8			15.0487	26466.2
	15.0817	16180.5			15.0817	27047.8
	15.1147	16263.5			15.1147	27011
	15.1477	16859			15.1477	26729.6
	15.1807	16743.3			15.1807	27365.5
	15.2137	16343.7			15.2137	26942.7
	15.2467	16697.9			15.2467	27146.4
	15.2797	16310.8			15.2797	26827.9
	15.3127	16784.1			15.3127	26630.9
	15.3457	16841.8			15.3457	27434.3
	15.3787	16139.4			15.3787	27333.9
	15.4117	16729.4			15.4117	27283.8
	15.4447	16715.8			15.4447	27505.1
	15.4777	16781.8			15.4777	27557.4
	15.5107	16370			15.5107	27712.9
	15.5437	16504.4			15.5437	27431.1
	15.5767	17000.8			15.5767	27418.7
	15.6097	16650.2			15.6097	27247.4
	15.6427	17069.1			15.6427	27017.3
	15.6757	17168			15.6757	27131.1
	15.7087	16686.8			15.7087	27107.7
	15.7417	17045.4			15.7417	27505.6
	15.7747	16787.5			15.7747	27551.8
	15.8077	16809.6			15.8077	27656.9
	15.8407	16740.2			15.8407	27475.9
	15.8737	16995.5			15.8737	27159.1
	15.9067	16846.5			15.9067	27617.8
	15.9397	16958.8			15.9397	27676.8
	15.9727	17127.3			15.9727	27624.8
	16.0057	17108.2			16.0057	27647.9
	16.0387	17057.6			16.0387	27257.3
	16.0717	17033.9			16.0717	27308.9
	16.1047	16911.2			16.1047	27499.5
	16.1377	17195.3			16.1377	28017.8
	16.1707	17014.5			16.1707	27780.2
	16.2037	17132.1			16.2037	27599.1
	16.2367	17212.9			16.2367	28017.9
	16.2697	17355.7			16.2697	27812.4
	16.3027	17414			16.3027	27757.2
	16.3357	17488.5			16.3357	28068.4
	16.3687	17432.1			16.3687	27994.9
	16.4017	17506.4			16.4017	28190.2
	16.4347	17480.1			16.4347	28487.2
	16.4677	17443.4			16.4677	28293.7
	16.5007	17400.8			16.5007	28271.2
	16.5337	17415			16.5337	28158.7
	16.5667	17534.6			16.5667	28046.4
[truncated: 1,921 more rows]

## Sheet: Figure 2g
	Figure 2. XRD patterns of current collectors before and after contact with LPSCl. XRD patterns of current collectors of (a) Cu, (b) SS, (c) Ni, (d) Al, (e) Al/C, (f) Li and (g) Cu/Li before and after direct contact with LPSCl electrolyte for 24 h.
[truncated: 2,273 more rows]

[truncated: 23 more sheets: Figure 3, Figure 3 (2), Figure 3 (3), Figure 3 (4), Figure 4, Figure 5, Figure 6a, Figure 6b, Figure 6c, Figure 6d, Figure 6e, Figure 7a, Figure 7b, Figure 8a, Figure 8b, Figure 8c, Figure 8d, Figure S1, Figure S5, Figure S6 …]
